# Supplementary material for: Effects of time-restricted feeding and type of food on fertility competence in female mice
Source: Sci Rep. 2022 Apr 29;12:7064. doi: 10.1038/s41598-022-11251-3 (PMC9054750; doi:10.1038/s41598-022-11251-3)
Supplement: Supplementary file 1 — Supplementary Information 1. [file 41598_2022_11251_MOESM1_ESM.xlsx]

## Sheet: Expression_Profile.mm10.transcr
Effects of time-restricted feeding and type of food on fertility competence in female mice					Shu Hashimoto
Supplementary table 2. Expression profile.
Transcript_ID	Gene_ID	Gene_Symbol	Description	Transcript_Locus	Trancript_Length	NT1-2_Read_Count	NA1-4_Read_Count	mHCDT1-2_Read_Count	mHCDA2-1_Read_Count	NT3-3_Read_Count	NA3-1_Read_Count	mHCDT3-1_Read_Count	mHCDA3-2_Read_Count	NT6-1_Read_Count	NA5-4_Read_Count	mHCDT4-1_Read_Count	mHCDA5-1_Read_Count	NT1-2_FPKM	NA1-4_FPKM	mHCDT1-2_FPKM	mHCDA2-1_FPKM	NT3-3_FPKM	NA3-1_FPKM	mHCDT3-1_FPKM	mHCDA3-2_FPKM	NT6-1_FPKM	NA5-4_FPKM	mHCDT4-1_FPKM	mHCDA5-1_FPKM
NM_007376	11287	Pzp	pregnancy zone protein	chr6:128483567-128526720	4681	0	4	0	0	0	0	7	11	0	0	7	0	0	0.024073	0	0	0	0	0.03518	0.060956	0	0	0.0398	0
NM_009591	11298	Aanat	arylalkylamine N-acetyltransferase, transcript variant 1	chr11:116593687-116597680	1353	0	0	4	0	0	0	0	3	0	0	0	0	0	0	0.055545	0	0	0	0	0.043056	0	0	0	0
NR_033223	11298	Aanat	arylalkylamine N-acetyltransferase, transcript variant 2	chr11:116593687-116597680	1455	0	3	3	6	10	0	8	1	2	0	0	0	0	0.040011	0.048478	0.094872	0.170004	0	0.140688	0.014363	0.020874	0	0	0
NM_001198787	11302	Aatk	apoptosis-associated tyrosine kinase, transcript variant 3	chr11:120007316-120041781	5180	0	1	0	0	5	0	0	0	0	3	0	2	0	0.002699	0	0	0.023787	0	0	0	0	0.015902	0	0.01026
NM_007377	11302	Aatk	apoptosis-associated tyrosine kinase, transcript variant 1	chr11:120007316-120047145	5691	668	95	101	188	81	143	114	179	130	112	193	180	3.6347	0.485276	0.423558	0.762466	0.370415	0.710529	0.5477	0.826096	0.573064	0.613907	0.902081	0.932318
NM_001198785	11302	Aatk	apoptosis-associated tyrosine kinase, transcript variant 2	chr11:120007316-120047145	5408	1	1	3	0	9	4	2	2	206	3	328	0	0.001695	0.00266	0.009707	0	0.039847	0.01934	0.006176	0.009725	0.955605	0.014305	1.61383	0
NM_013454	11303	Abca1	ATP-binding cassette, sub-family A (ABC1), member 1	chr4:53030789-53159895	10260	13854	18759	15505	14535	11383	19530	16123	15871	10231	8741	10745	11909	41.8742	53.2193	36.1847	32.7	28.9062	53.8782	43.1301	40.8131	25.1062	26.579	27.9119	34.3843
NM_007378	11304	Abca4	ATP-binding cassette, sub-family A (ABC1), member 4	chr3:122044460-122180061	7248	645	732	1400	1293	1456	835	1317	829	1106	1556	1056	1148	2.75749	2.93619	4.62198	4.11662	5.23095	3.25857	4.98696	3.01687	3.83978	6.69555	3.88047	4.69084
NM_007379	11305	Abca2	ATP-binding cassette, sub-family A (ABC1), member 2	chr2:25428674-25448539	8061	2513	2284	2604	2812	2351	2054	2181	2172	2707	2362	2109	2210	9.66711	8.2465	7.73374	8.05054	7.59933	7.20918	7.42309	7.109	8.45521	9.14091	6.97261	8.11882
NM_009592	11306	Abcb7	ATP-binding cassette, sub-family B (MDR/TAP), member 7	chrX:104280565-104413846	5759	1945	2032	2275	2206	1919	1878	1985	2341	1823	1653	2133	1880	10.4694	10.2677	9.45519	8.83816	8.67849	9.22591	9.45897	10.7208	7.96638	8.95229	9.87077	9.66787
NM_009593	11307	Abcg1	ATP-binding cassette, sub-family G (WHITE), member 1	chr17:31057694-31117981	5818	293	490	664	839	236	400	413	635	379	234	346	653	1.5604	2.45064	2.73023	3.32793	1.05691	1.94257	1.94725	2.87818	1.63699	1.25433	1.58247	3.32346
NM_145994	11308	Abi1	abl-interactor 1, transcript variant 2	chr2:22940074-23040241	3405	838	1152	623	407	841	1090	998	918	1665	655	1031	678	7.62587	9.84779	4.37944	2.75508	6.43258	9.06108	8.0415	7.10589	12.3072	5.99378	8.06354	5.8936
NM_001331045	11308	Abi1	Mus musculus abl-interactor 1 (Abi1), transcript variant 8	chr2:22940074-23040241	3330	248	256	578	298	359	393	308	328	302	240	308	282	2.30897	2.23303	4.15344	2.06343	2.80146	3.33387	2.5372	2.591	2.28242	2.24499	2.46442	2.50467
NM_001077192	11308	Abi1	abl-interactor 1, transcript variant 4	chr2:22940074-23040241	3315	261	265	495	321	395	413	322	329	316	254	370	295	2.43408	2.32355	3.56959	2.23022	3.10188	3.52014	2.6636	2.61625	2.39313	2.38271	2.97196	2.63157
NM_001331043	11308	Abi1	Mus musculus abl-interactor 1 (Abi1), transcript variant 6	chr2:22940074-23040241	3417	538	927	586	376	635	1055	694	592	636	447	461	885	4.87863	7.89004	4.1035	2.53643	4.84182	8.73629	5.57379	4.5697	4.68356	4.07623	3.58815	7.67051
NM_001077193	11308	Abi1	abl-interactor 1, transcript variant 5	chr2:22940074-23040241	3141	111	163	183	155	29	83	176	113	118	123	113	153	1.08791	1.50962	1.38766	1.13824	0.234076	0.743444	1.53322	0.946271	0.941063	1.21938	0.951628	1.44244
NM_001077190	11308	Abi1	abl-interactor 1, transcript variant 1	chr2:22940074-23040241	3420	632	684	557	353	627	789	557	610	560	519	500	596	5.72863	5.82006	3.89364	2.38201	4.77285	6.52435	4.46766	4.70405	4.11547	4.73045	3.89175	5.16093
NM_007380	11308	Abi1	abl-interactor 1, transcript variant 3	chr2:22940074-23040241	3402	910	832	651	431	777	863	973	1329	776	690	1034	491	8.29212	7.11158	4.57844	2.91758	5.94416	7.17755	7.84359	10.3042	5.73759	6.32244	8.09703	4.26784
NM_001331044	11308	Abi1	Mus musculus abl-interactor 1 (Abi1), transcript variant 7	chr2:22940074-23040241	3333	260	296	573	286	366	400	369	364	348	234	329	317	2.41646	2.58273	4.11167	1.97941	2.85668	3.39581	3.0313	2.87358	2.6228	2.19007	2.62967	2.8114
NM_001283047	11350	Abl1	c-abl oncogene 1, non-receptor tyrosine kinase, transcript variant 5	chr2:31688537-31804362	7306	149	886	0	0	1209	196	301	23	1344	30	949	1	0.63066	3.52942	0	0	4.30845	0.757641	1.12893	0.079853	4.63155	0.125949	3.45931	0.001244
NM_001283046	11350	Abl1	c-abl oncogene 1, non-receptor tyrosine kinase, transcript variant 4	chr2:31688537-31804362	7367	322	1074	2	623	118	89	281	2	2	1092	1098	33	1.35251	4.24343	0.006451	1.95157	0.415379	0.340948	1.04563	0.007127	0.004756	4.62106	3.97054	0.131697
NM_001112703	11350	Abl1	c-abl oncogene 1, non-receptor tyrosine kinase, transcript variant 1	chr2:31688537-31804362	7162	2283	1910	2338	1940	2181	2209	1932	2492	2341	2113	1727	1761	9.88387	7.76204	7.81446	6.25145	7.93237	8.73019	7.40343	9.17855	8.22769	9.20229	6.42618	7.28017
NM_009594	11350	Abl1	c-abl oncogene 1, non-receptor tyrosine kinase, transcript variant 2	chr2:31759939-31804362	5933	1825	937	3136	2592	1363	2568	2620	2186	1118	1040	1066	2376	9.53891	4.59236	12.6544	10.0821	5.98573	12.2503	12.1189	9.71872	4.74449	5.46654	4.78469	11.8615
NM_001283045	11350	Abl1	c-abl oncogene 1, non-receptor tyrosine kinase, transcript variant 3	chr2:31760173-31804362	6039	88	2	2	114	537	57	138	0	402	417	0	1	0.451664	0.007955	0.003965	0.433939	2.31689	0.264404	0.624582	0	1.67353	2.15319	0	0.00204
NM_001136104	11352	Abl2	v-abl Abelson murine leukemia viral oncogene 2 (arg, Abelson-related gene), transcript variant 1	chr1:156558787-156649619	10402	1050	1664	1008	1236	1531	569	1329	617	1631	576	1054	423	3.12974	4.65412	2.31938	2.74146	3.83469	1.54613	3.50403	1.56387	3.94761	1.72752	2.69879	1.20436
NM_009595	11352	Abl2	v-abl Abelson murine leukemia viral oncogene 2 (arg, Abelson-related gene), transcript variant 2	chr1:156558787-156649619	10714	1807	1346	2372	1846	1726	2384	2287	2507	1963	2097	1961	2090	5.22781	3.65536	5.29953	3.97574	4.19707	6.29588	5.85729	6.17307	4.61084	6.10631	4.87599	5.77733
NM_009596	11354	Scgb1b27	secretoglobin, family 1B, member 27	chr7:34021567-34022881	409	0	0	0	0	0	0	0	0	0	0	0	0	0	0	0	0	0	0	0	0	0	0	0	0
NM_007381	11363	Acadl	acyl-Coenzyme A dehydrogenase, long-chain	chr1:66830839-66863309	1948	7978	5670	7559	7191	6203	7341	6138	7445	6584	5077	7701	5520	126.992	84.7206	92.9019	85.2082	82.9594	106.66	86.4776	100.835	85.0915	81.3096	105.351	83.9414
NM_007382	11364	Acadm	acyl-Coenzyme A dehydrogenase, medium chain	chr3:153922353-153944643	2062	6230	5478	7765	7390	7153	7335	5662	6804	5505	5134	6236	5706	93.6916	77.3253	90.1628	82.7201	90.3865	100.69	75.3601	87.0576	67.2196	77.6727	80.5999	81.9617
NM_017366	11370	Acadvl	acyl-Coenzyme A dehydrogenase, very long chain	chr11:70010183-70015428	2188	3676	3476	5240	5589	4305	3751	3993	4376	4253	3604	4409	4230	52.0923	46.2416	57.3371	58.9604	51.265	48.5252	50.0862	52.7585	48.936	51.3819	53.6995	57.2616
NM_007383	11409	Acads	acyl-Coenzyme A dehydrogenase, short chain	chr5:115110299-115119346	1870	3030	2655	3223	3070	2903	3154	3072	2498	2843	2532	2907	2581	50.2338	41.3202	41.2662	37.8846	40.4436	47.7336	45.0741	35.233	38.2781	42.2328	41.4199	40.8864
NM_001331067	11416	Slc33a1	Mus musculus solute carrier family 33 (acetyl-CoA transporter), member 1 (Slc33a1), transcript variant 3	chr3:63942324-63964733	2930	0	0	93	56	0	56	0	78	0	76	0	109	0	0	0.755478	0.43949	0	0.532794	0	0.702362	0	0.80705	0	1.09791
NM_001272035	11416	Slc33a1	solute carrier family 33 (acetyl-CoA transporter), member 1, transcript variant 2	chr3:63942324-63964733	2429	0	48	94	101	0	50	0	127	51	61	66	70	0	0.573898	0.925948	0.954546	0	0.573014	0	1.378	0.523936	0.776833	0.72293	0.846981
NM_015728	11416	Slc33a1	solute carrier family 33 (acetyl-CoA transporter), member 1, transcript variant 1	chr3:63942324-63964733	3121	1646	1804	2052	2259	1966	1631	1715	2064	1657	1263	1869	1726	16.3531	16.8176	15.7428	16.7035	16.4088	14.7837	15.0787	17.4446	13.364	12.6232	15.953	16.3818
NM_007384	11418	Asic2	acid-sensing (proton-gated) ion channel 2, transcript variant MDEG2	chr11:80880163-81152903	3024	39	97	45	121	78	65	85	127	24	46	90	115	0.397818	0.929976	0.355093	0.922058	0.670487	0.602564	0.767092	1.0997	0.199583	0.472865	0.786854	1.11821
NM_001034013	11418	Asic2	acid-sensing (proton-gated) ion channel 2, transcript variant MDEG1	chr11:80880165-81968396	2643	0	0	0	0	0	0	0	0	0	0	0	0	0	0	0	0	0	0	0	0	0	0	0	0
NM_009597	11419	Asic1	acid-sensing (proton-gated) ion channel 1, transcript variant 1	chr15:99670718-99701128	3764	0	0	0	0	0	0	0	0	0	0	12	13	0	0	0	0	0	0	0	0	0	0	0.0849	0.094442
NM_001289791	11419	Asic1	acid-sensing (proton-gated) ion channel 1, transcript variant 2	chr15:99691755-99701130	4288	0	2	4	9	2	0	2	2	0	9	0	0	0	0.013576	0.022336	0.043064	0.012153	0	0.012801	0.012306	0	0.058209	0	0
NM_207624	11421	Ace	angiotensin I converting enzyme (peptidyl-dipeptidase A) 1, transcript variant 1	chr11:105967945-105989964	4906	238	468	893	742	540	572	331	488	417	721	72	662	1.50428	2.77668	4.35777	3.49107	2.86618	3.29543	1.8505	2.62288	2.1388	4.58024	0.389586	3.99184
NM_001281819	11421	Ace	angiotensin I converting enzyme (peptidyl-dipeptidase A) 1, transcript variant 3	chr11:105967945-105989964	5091	332	378	617	328	217	583	273	352	383	428	419	235	2.01992	2.15917	2.90124	1.48583	1.10685	3.23827	1.47172	1.81944	1.8914	2.6175	2.18865	1.36617
NM_009598	11421	Ace	angiotensin I converting enzyme (peptidyl-dipeptidase A) 1, transcript variant 2	chr11:105975208-105989964	3129	0	0	7	2	0	2	0	2	3	0	0	3	0	0	0.051995	0.010053	0	0.016965	0	0.013208	0.017092	0	0	0.021493
NM_001290010	11423	Ache	acetylcholinesterase, transcript variant 1	chr5:137288254-137294466	2212	4	2	8	4	4	9	2	7	0	0	0	0	0.049596	0.026318	0.082526	0.041741	0.047119	0.106972	0.024816	0.082088	0	0	0	0
NM_009599	11423	Ache	acetylcholinesterase, transcript variant 2	chr5:137288254-137294466	2209	0	0	0	0	0	0	0	0	0	0	0	0	0	0	0	0	0	0	0	0	0	0	0	0
NM_007385	11425	Apoc4	apolipoprotein C-IV	chr7:19678084-19681460	518	17	12	6	25	21	26	40	2	0	5	20	13	0.984474	0.674319	0.27735	1.11005	1.018	1.40101	2.11732	0.099853	0	0.240926	1.02854	0.742879
NM_001199137	11426	Macf1	microtubule-actin crosslinking factor 1, transcript variant 2	chr4:123349633-123684360	17414	152	249	208	117	490	145	374	324	523	231	218	183	0.270381	0.415081	0.285468	0.154124	0.732027	0.234595	0.588382	0.490114	0.755396	0.413785	0.332676	0.310371
NM_001199136	11426	Macf1	microtubule-actin crosslinking factor 1, transcript variant 1	chr4:123349633-123684360	23495	11614	11262	16549	10069	12768	11686	10482	12522	12472	13606	10164	8615	15.3286	13.9514	16.8655	9.89212	14.1592	14.0787	12.2442	14.0619	13.3657	18.0667	11.5295	10.862
NM_007386	11428	Aco1	aconitase 1	chr4:40143265-40199009	4319	5190	4950	7492	6382	6824	5130	5003	6284	5688	5656	5516	5021	37.262	33.3559	41.533	34.1075	41.1687	33.6153	31.7924	38.3848	33.1574	40.8566	34.0378	34.4336
NM_080633	11429	Aco2	aconitase 2, mitochondrial	chr15:81872463-81915137	2768	9872	9319	12725	12688	11331	9272	9995	10003	11980	10530	10674	10339	110.6	97.9943	110.07	105.798	106.661	94.8089	99.1011	95.3426	108.972	118.688	102.771	110.643
NM_015729	11430	Acox1	acyl-Coenzyme A oxidase 1, palmitoyl, transcript variant 1	chr11:116171883-116199045	3992	2897	2916	4048	4096	2608	3197	2188	4138	3333	2824	3068	3074	22.5011	21.2597	24.2789	23.6797	17.0228	22.6655	15.0402	27.3473	21.0175	22.0686	20.4769	22.8053
NM_001271898	11430	Acox1	acyl-Coenzyme A oxidase 1, palmitoyl, transcript variant 2	chr11:116171883-116199045	3992	490	770	307	374	1159	821	1222	364	486	393	412	170	3.8016	5.60757	1.83552	2.15795	7.56365	5.82008	8.40032	2.40527	3.06157	3.06667	2.74427	1.25847
NM_021330	11431	Acp1	acid phosphatase 1, soluble, transcript variant 2	chr12:30893326-30911612	3107	1175	1379	1606	2072	1339	1452	1546	1803	1641	1316	1790	1729	11.7234	12.9158	12.376	15.3905	11.2273	13.2227	13.6504	15.3109	13.2925	13.2057	15.3477	16.4823
NM_001110239	11431	Acp1	acid phosphatase 1, soluble, transcript variant 1	chr12:30893326-30911612	3107	2099	1755	2146	2546	2353	1935	1591	1762	1805	1586	1882	1729	20.9489	16.4356	16.5365	18.9088	19.733	17.6257	14.0457	14.9584	14.6267	15.9212	16.1363	16.4787
NM_007387	11432	Acp2	acid phosphatase 2, lysosomal	chr2:91202912-91214098	4653	2928	3151	3930	3926	3841	3363	2945	3501	3111	3056	3310	3139	19.5132	19.7102	20.221	19.4725	21.509	20.4529	17.3708	19.852	16.8318	20.4898	18.9555	19.9785
NM_007388	11433	Acp5	acid phosphatase 5, tartrate resistant, transcript variant 3	chr9:22126727-22130598	1353	157	167	291	347	64	168	209	194	88	131	146	200	3.57856	3.57764	5.14778	5.91411	1.22965	3.50212	4.22958	3.77751	1.62093	3.01688	2.85912	4.35707
NM_001102404	11433	Acp5	acid phosphatase 5, tartrate resistant, transcript variant 2	chr9:22126727-22131865	1406	2	110	134	210	145	105	123	276	112	68	58	186	0.022057	2.27058	2.28159	3.44406	2.6799	2.11209	2.39804	5.16375	1.9896	1.50243	1.09431	3.90572
NM_001102405	11433	Acp5	acid phosphatase 5, tartrate resistant, transcript variant 1	chr9:22126727-22135746	1411	37	0	0	27	0	29	0	27	31	0	40	0	0.79775	0	0	0.439132	0	0.565917	0	0.496152	0.548128	0	0.747709	0
NM_013455	11434	Acr	acrosin prepropeptide, transcript variant 1	chr15:89568326-89574585	1504	0	0	0	0	0	0	0	0	0	0	0	0	0	0	0	0	0	0	0	0	0	0	0	0
NM_001277245	11434	Acr	acrosin prepropeptide, transcript variant 3	chr15:89568326-89574585	1567	9	3	3	5	0	3	4	6	4	4	7	4	0.176813	0.037151	0.030561	0.068303	0	0.042553	0.069888	0.101025	0.064272	0.078854	0.104446	0.075244
NM_001277246	11434	Acr	acrosin prepropeptide, transcript variant 4	chr15:89568326-89574585	1500	0	0	0	0	0	0	0	0	0	0	0	0	0	0	0	0	0	0	0	0	0	0	0	0
NM_001205049	11434	Acr	acrosin prepropeptide, transcript variant 2	chr15:89568326-89574585	1496	0	0	0	0	0	0	0	0	0	0	0	0	0	0	0	0	0	0	0	0	0	0	0	0
NM_001277247	11434	Acr	acrosin prepropeptide, transcript variant 5	chr15:89568326-89574585	1378	0	0	0	0	0	0	0	0	0	0	0	0	0	0	0	0	0	0	0	0	0	0	0	0
NM_007389	11435	Chrna1	cholinergic receptor, nicotinic, alpha polypeptide 1 (muscle)	chr2:73563281-73580338	4320	0	0	0	7	0	0	0	0	0	0	0	0	0	0	0	0.032059	0	0	0	0	0	0	0	0
NM_015730	11438	Chrna4	cholinergic receptor, nicotinic, alpha polypeptide 4	chr2:181022311-181039177	4437	165	248	298	176	342	368	297	223	86	148	164	157	1.15157	1.62092	1.60336	0.912357	2.00825	2.34443	1.83116	1.32206	0.483585	1.03917	0.98423	1.04794
NM_021369	11440	Chrna6	cholinergic receptor, nicotinic, alpha polypeptide 6	chr8:27403212-27413944	2906	0	0	0	0	0	0	0	0	0	0	0	0	0	0	0	0	0	0	0	0	0	0	0	0
NM_007390	11441	Chrna7	cholinergic receptor, nicotinic, alpha polypeptide 7	chr7:63098692-63212526	2091	9	5	5	5	6	19	2	13	0	4	0	0	0.118648	0.055683	0.05548	0.044156	0.072547	0.253285	0.019246	0.157064	0	0.05679	0	0
NM_009601	11443	Chrnb1	cholinergic receptor, nicotinic, beta polypeptide 1 (muscle)	chr11:69784036-69795937	2149	201	244	285	325	316	291	181	373	186	148	203	311	2.89492	3.30162	3.16636	3.48617	3.81962	3.83242	2.30662	4.57698	2.17183	2.13685	2.51114	4.27573
NM_009602	11444	Chrnb2	cholinergic receptor, nicotinic, beta polypeptide 2 (neuronal)	chr3:89753448-89764632	5384	74	93	85	72	110	92	97	105	80	73	76	38	0.424696	0.498327	0.377782	0.304989	0.531547	0.48316	0.493952	0.509704	0.371933	0.421882	0.375585	0.209026
NM_021600	11447	Chrnd	cholinergic receptor, nicotinic, delta polypeptide	chr1:87190597-87200070	2965	24	41	42	42	40	31	35	28	19	45	48	32	0.248328	0.400952	0.336622	0.32697	0.345868	0.295852	0.316381	0.249074	0.161179	0.470605	0.422838	0.319318
NM_009603	11448	Chrne	cholinergic receptor, nicotinic, epsilon polypeptide	chr11:70614883-70619194	1591	0	2	2	0	0	0	2	0	0	2	0	2	0	0.036591	0.025747	0	0	0	0.034502	0	0	0.033056	0	0.03507
NM_009604	11449	Chrng	cholinergic receptor, nicotinic, gamma polypeptide	chr1:87205811-87211835	1921	15	32	31	19	18	24	14	23	6	12	12	21	0.241672	0.481732	0.378635	0.228183	0.243886	0.352909	0.194792	0.315763	0.065535	0.187661	0.159485	0.308417
NM_009605	11450	Adipoq	.	chr16:23146536-23157968	1232	82	187	4	114	36	31	136	416	4	23	18	101	2.05685	4.41375	0.077742	2.12271	0.747785	0.707464	3.01348	8.89568	0.081749	0.575695	0.389401	2.42093
NM_007391	11451	Acrv1	.	chr9:36693220-36698837	1095	3	0	0	0	0	0	0	0	0	0	0	0	0.056642	0	0	0	0	0	0	0	0	0	0	0
NM_009606	11459	Acta1	actin, alpha 1, skeletal muscle, transcript variant 2	chr8:123891758-123894775	1481	0	0	0	0	0	0	0	0	0	0	0	0	0	0	0	0	0	0	0	0	0	0	0	0
NM_001272041	11459	Acta1	actin, alpha 1, skeletal muscle, transcript variant 1	chr8:123891758-123894775	1571	3	8	7	0	3	0	0	3	0	9	8	9	0.0429	0.148227	0.094241	0	0.033172	0	0	0.03359	0	0.159884	0.124714	0.15298
NM_007393	11461	Actb	actin, beta	chr5:142903115-142906754	1920	55841	52028	61996	67082	51926	48921	48213	55017	74921	46837	62515	52427	901.918	788.769	773.148	806.462	704.687	721.21	689.196	756.026	982.495	761.095	867.784	808.875
NM_009608	11464	Actc1	actin, alpha, cardiac muscle 1	chr2:114047284-114052875	1459	19	15	7	7	12	17	5	2	39	6	29	11	0.382596	0.27931	0.09847	0.094925	0.213781	0.310414	0.075247	0.031334	0.670819	0.116026	0.511672	0.203039
NM_009609	11465	Actg1	actin, gamma, cytoplasmic 1, transcript variant 1	chr11:120345687-120348495	1908	44229	33768	42416	51482	35019	38239	36687	38397	63295	34538	48955	39877	718.861	515.154	532.301	622.817	478.231	567.284	527.73	530.955	835.249	564.766	683.829	619.12
NM_001313923	11465	Actg1	actin, gamma, cytoplasmic 1, transcript variant 2	chr11:120345687-120348495	1953	976	803	717	823	659	514	584	689	973	651	1010	751	15.4901	11.9631	8.78614	9.7173	8.78748	7.44229	8.19484	9.30681	12.5367	10.3985	13.7785	11.3896
NM_009610	11468	Actg2	actin, gamma 2, smooth muscle, enteric	chr6:83512909-83536251	1315	1651	1558	2752	2986	2313	1485	1675	3229	3715	2116	1934	2181	38.9138	34.4846	50.0944	52.4034	45.8149	31.9601	34.9499	64.7857	71.1195	50.1891	39.1843	49.1171
NM_009611	11470	Actl7a	actin-like 7a	chr4:56743422-56744925	1504	0	0	0	0	0	0	0	0	0	0	0	0	0	0	0	0	0	0	0	0	0	0	0	0
NM_025271	11471	Actl7b	actin-like 7b	chr4:56740005-56741425	1421	0	0	0	0	0	0	0	0	0	0	0	0	0	0	0	0	0	0	0	0	0	0	0	0
NM_033268	11472	Actn2	actinin alpha 2	chr13:12269427-12340732	2984	0	4	10	7	2	11	5	11	6	11	0	16	0	0.029264	0.072219	0.053995	0.017464	0.094859	0.036792	0.093497	0.04929	0.104557	0	0.148911
NM_013456	11474	Actn3	actinin alpha 3	chr19:4861216-4877909	2887	124	123	146	151	130	123	90	118	93	111	103	113	1.32145	1.2397	1.20804	1.205	1.17086	1.20203	0.848326	1.07081	0.808799	1.18915	0.944071	1.15614
NM_007392	11475	Acta2	actin, alpha 2, smooth muscle, aorta	chr19:34240336-34255373	2572	15430	16776	28171	24818	17296	13967	14612	23426	29636	19515	16434	18341	186.043	189.858	262.254	222.722	175.222	153.705	155.922	240.305	290.121	236.719	170.292	211.235
NM_007394	11477	Acvr1	activin A receptor, type 1, transcript variant 2	chr2:58446438-58566828	3053	775	1000	759	959	360	1840	1314	598	834	682	999	1004	7.86779	9.53158	5.94559	7.2438	3.06471	17.0517	11.8071	5.16435	6.87738	6.96266	8.71904	9.73848
NM_001110204	11477	Acvr1	activin A receptor, type 1, transcript variant 1	chr2:58446438-58566828	3298	481	180	585	74	272	20	220	306	231	20	29	14	4.51966	1.58449	4.24065	0.51643	2.1477	0.168837	1.82258	2.44258	1.75932	0.183405	0.233908	0.122181
NM_001110205	11477	Acvr1	activin A receptor, type 1, transcript variant 3	chr2:58446438-58566828	2776	584	778	808	1145	373	1138	860	1187	904	704	933	681	6.51551	8.15665	6.96194	9.52003	3.49558	11.5976	8.49476	11.2735	8.19831	7.90584	8.95387	7.26576
NM_007395	11479	Acvr1b	activin A receptor, type 1B	chr15:101174125-101212601	3277	776	784	949	789	790	759	789	808	737	597	666	662	7.33806	6.95759	6.93072	5.55073	6.28151	6.54937	6.60211	6.50322	5.65926	5.68302	5.41201	5.97997
NM_007396	11480	Acvr2a	activin receptor IIA	chr2:48814109-48903264	5681	1288	1440	1234	1356	1328	1158	1369	1570	1341	918	1510	1214	7.02881	7.37376	5.19724	5.50902	6.08733	5.76599	6.61146	7.29082	5.94271	5.03967	7.08099	6.32599
NM_007397	11481	Acvr2b	activin receptor IIB, transcript variant 1	chr9:119402178-119442148	10666	95	0	728	249	3	146	845	808	722	615	367	795	0.273433	0	1.63358	0.537719	0.007177	0.386746	2.1722	1.99828	1.70392	1.7982	0.915737	2.2078
NM_001313757	11481	Acvr2b	activin receptor IIB, transcript variant 2	chr9:119402178-119442148	10594	1435	1499	838	1025	1613	1256	814	657	769	805	1003	248	4.2002	4.11716	1.8929	2.23236	3.96711	3.35327	2.10644	1.63418	1.82555	2.36783	2.52182	0.69076
NM_001277255	11482	Acvrl1	activin A receptor, type II-like 1, transcript variant 5	chr15:101128522-101145336	3663	1	1	1	2	2	1	0	3	0	15	1	1	0.000404	0.004406	0.003948	0.006744	0.008265	0.003213	0	0.019103	0	0.120701	0.003635	0.006883
NM_001277258	11482	Acvrl1	activin A receptor, type II-like 1, transcript variant 4	chr15:101128522-101145336	3571	273	236	449	304	122	463	197	201	216	0	171	252	2.36901	1.92017	3.00407	1.96436	0.890134	3.66348	1.50824	1.48085	1.51792	0	1.2729	2.08787
NM_001277257	11482	Acvrl1	activin A receptor, type II-like 1, transcript variant 3	chr15:101128522-101145336	3602	191	179	540	791	328	306	253	326	565	3	335	575	1.64155	1.4456	3.58862	5.06412	2.3692	2.39774	1.92265	2.38524	3.94894	0.01895	2.47835	4.72636
NM_009612	11482	Acvrl1	activin A receptor, type II-like 1, transcript variant 1	chr15:101128522-101145336	3640	343	338	22	11	210	114	271	453	5	555	306	6	2.91626	2.69849	0.14057	0.064864	1.50221	0.883673	2.04056	3.2798	0.029262	4.74942	2.23525	0.040805
NM_001277259	11482	Acvrl1	activin A receptor, type II-like 1, transcript variant 2	chr15:101128522-101145336	3658	2	6	4	1	1	3	2	2	2	7	0	1	0.010964	0.043741	0.022897	0.0061	0.001975	0.020197	0.011869	0.010347	0.010093	0.051475	0	0.003037
NM_023113	11484	Aspa	aspartoacylase	chr11:73304988-73324637	1537	93	76	199	253	119	141	110	167	92	87	138	167	1.87143	1.43181	3.09446	3.78853	2.01321	2.5874	1.95704	2.86064	1.50062	1.75437	2.37994	3.20714
NM_007398	11486	Ada	adenosine deaminase, transcript variant 2	chr2:163726571-163750239	1701	222	183	420	214	358	336	338	383	226	177	258	187	4.03906	3.11887	5.90177	2.89762	5.47756	5.57581	5.44396	5.93771	3.34077	3.23954	4.03631	3.24578
NM_001272052	11486	Ada	adenosine deaminase, transcript variant 1	chr2:163726571-163750239	1704	127	121	51	142	55	67	3	120	117	47	85	92	2.29544	2.05408	0.716377	1.91662	0.830505	1.10381	0.040373	1.85491	1.72222	0.859586	1.3243	1.59183
NM_007399	11487	Adam10	a disintegrin and metallopeptidase domain 10	chr9:70678982-70780229	4608	6839	8094	8339	9002	8864	7761	8873	8094	8665	7170	8830	7499	46.0225	51.1225	43.3303	45.0885	50.1221	47.6738	52.8472	46.3394	47.3417	48.5434	51.0718	48.2054
NM_009613	11488	Adam11	a disintegrin and metallopeptidase domain 11, transcript variant 2	chr11:102761435-102780262	4624	0	0	0	0	0	0	0	0	0	37	0	0	0	0	0	0	0	0	0	0	0	0.243489	0	0
NM_001110778	11488	Adam11	a disintegrin and metallopeptidase domain 11, transcript variant 1	chr11:102761435-102780262	5106	165	165	246	240	237	145	138	135	180	230	210	194	0.997685	0.939218	1.1492	1.08196	1.20878	0.801249	0.741054	0.692885	0.883844	1.40315	1.09343	1.1248
NM_007400	11489	Adam12	a disintegrin and metallopeptidase domain 12 (meltrin alpha)	chr7:133883199-134225097	7675	613	1081	1407	782	697	546	924	1075	1391	466	675	643	2.4733	4.09726	4.38799	2.34903	2.36593	2.01291	3.30107	3.69405	4.56115	1.8938	2.34312	2.48069
NM_001037722	11490	Adam15	a disintegrin and metallopeptidase domain 15 (metargidin), transcript variant 1	chr3:89339640-89350028	3007	586	599	763	365	359	743	474	610	984	548	482	261	6.04186	5.79346	6.07375	2.79914	3.11085	6.98481	4.32097	5.35225	8.23876	5.68002	4.2693	2.57107
NM_009614	11490	Adam15	a disintegrin and metallopeptidase domain 15 (metargidin), transcript variant 2	chr3:89339640-89350028	2860	1064	1001	1517	1847	1340	881	1002	1439	1396	971	1203	1589	11.5317	10.1778	12.6944	14.9045	12.2061	8.71719	9.60857	13.2718	12.2847	10.5866	11.2047	16.4524
NR_102380	11491	Adam17	a disintegrin and metallopeptidase domain 17, transcript variant 3	chr12:21323509-21373632	4094	78	4	184	406	121	90	70	15	11	131	8	39	0.5848	0.026677	1.07195	2.28735	0.768789	0.618898	0.467539	0.09441	0.063133	0.995458	0.046707	0.279107
NR_120376	11491	Adam17	a disintegrin and metallopeptidase domain 17, transcript variant 5	chr12:21323509-21373632	4474	34	60	8	4	5	5	7	9	2	7	201	14	0.234182	0.385695	0.041498	0.017903	0.025352	0.030581	0.039404	0.051798	0.007127	0.046289	1.19531	0.092517
NM_001291871	11491	Adam17	a disintegrin and metallopeptidase domain 17, transcript variant 4	chr12:21323509-21373632	4470	384	327	239	2466	215	318	196	506	0	234	1947	2060	2.65884	2.12516	1.27537	12.7329	1.24915	2.00887	1.2031	2.98084	0	1.63229	11.6064	13.6499
NM_009615	11491	Adam17	a disintegrin and metallopeptidase domain 17, transcript variant 1	chr12:21323509-21373632	4451	3498	4059	4679	2802	5645	3541	4315	3922	5532	3978	3258	2533	24.3689	26.5427	25.1675	14.5265	33.0446	22.5174	26.606	23.2439	31.2882	27.8832	19.508	16.8563
NM_001277266	11491	Adam17	a disintegrin and metallopeptidase domain 17, transcript variant 2	chr12:21323509-21373632	4508	4	1	1	7	2	3	2	138	0	1	1	0	0.024386	0.003644	0.003626	0.032214	0.009026	0.016448	0.010603	0.806757	0	0.004483	0.003337	0
NM_001291890	11492	Adam19	a disintegrin and metallopeptidase domain 19 (meltrin beta), transcript variant 2	chr11:46054502-46147347	6210	0	0	0	0	0	0	0	0	0	0	0	0	0	0	0	0	0	0	0	0	0	0	0	0
NM_001291891	11492	Adam19	a disintegrin and metallopeptidase domain 19 (meltrin beta), transcript variant 3	chr11:46055984-46147347	6405	168	289	228	0	0	221	0	0	0	147	0	156	0.810785	1.311	0.851824	0	0	0.974392	0	0	0	0.712545	0	0.717482
NM_009616	11492	Adam19	a disintegrin and metallopeptidase domain 19 (meltrin beta), transcript variant 1	chr11:46055984-46147347	6395	801	575	1744	1351	541	599	1112	1618	1409	985	1087	831	3.88089	2.61452	6.5267	4.87446	2.20429	2.64931	4.76961	6.67533	5.54738	4.80392	4.52943	3.84594
NM_001311209	11492	Adam19	a disintegrin and metallopeptidase domain 19 (meltrin beta), transcript variant 4	chr11:46127904-46147347	5238	85	0	3	0	1	2	1	0	1	3	106	2	0.50191	0	0.013178	0	0.004975	0.005672	0.003111	0	0.004141	0.016643	0.536008	0.011311
NM_009618	11495	Adam2	a disintegrin and metallopeptidase domain 2	chr14:66027322-66077769	2594	19	65	30	31	32	38	42	21	50	21	32	48	0.223562	0.726009	0.275087	0.269434	0.312474	0.411192	0.437304	0.210778	0.477165	0.24413	0.322582	0.545491
NM_001310439	11496	Adam22	a disintegrin and metallopeptidase domain 22, transcript variant 4	chr5:8072347-8368160	9245	0	0	0	1	115	0	98	3	0	2	0	0	0	0	0	0.000502	0.322918	0	0.290065	0.006143	0	0.00657	0	0
NM_001098225	11496	Adam22	a disintegrin and metallopeptidase domain 22, transcript variant 3	chr5:8072347-8368160	9152	0	0	0	0	1	0	0	0	0	0	0	0	0	0	0	0	0.001411	0	0	0	0	0	0	0
NM_001310440	11496	Adam22	a disintegrin and metallopeptidase domain 22, transcript variant 5	chr5:8072347-8368160	9260	50	66	77	141	1	81	7	76	58	64	87	96	0.165924	0.206657	0.19775	0.350438	0.002324	0.24648	0.0181	0.214504	0.157437	0.215149	0.249921	0.306865
NM_001007220	11496	Adam22	a disintegrin and metallopeptidase domain 22, transcript variant 1	chr5:8092260-8368160	2856	0	0	0	1	1	0	0	0	0	0	0	0	0	0	0	3.7e-05	0.000159	0	0	0	0	0	0	0
NM_001007221	11496	Adam22	a disintegrin and metallopeptidase domain 22, transcript variant 2	chr5:8092260-8368160	2748	0	0	0	0	0	0	0	0	0	0	0	0	0	0	0	0	0	0	0	0	0	0	0	0
NM_001324489	11497	Adam3	a disintegrin and metallopeptidase domain 3 (cyritestin), transcript variant 2	chr8:24677232-24725852	2729	0	0	0	0	0	0	0	0	0	0	0	0	0	0	0	0	0	0	0	0	0	0	0	0
NM_009619	11497	Adam3	a disintegrin and metallopeptidase domain 3 (cyritestin), transcript variant 1	chr8:24677232-24725852	2736	0	15	24	21	36	0	3	18	36	15	18	13	0	0.159374	0.202709	0.17625	0.339678	0	0.029715	0.172409	0.326559	0.169021	0.171821	0.132016
NM_009620	11498	Adam4	a disintegrin and metallopeptidase domain 4	chr12:81419443-81422039	2597	8	24	16	14	20	18	24	24	22	19	9	31	0.08956	0.266892	0.147521	0.124434	0.198879	0.187395	0.249249	0.243428	0.211376	0.227787	0.086319	0.353498
NM_001272058	11499	Adam5	a disintegrin and metallopeptidase domain 5, transcript variant 1	chr8:24727093-24824369	2956	65	55	0	0	2	30	1	14	1	7	116	1	0.677451	0.540959	0	0	0.013091	0.285477	0.003699	0.121213	0.000367	0.072609	1.03973	0.00362
NM_001272059	11499	Adam5	a disintegrin and metallopeptidase domain 5, transcript variant 4	chr8:24727093-24824369	2739	0	0	0	125	101	0	62	28	75	36	0	38	0	0	0	1.04762	0.955143	0	0.616774	0.260648	0.684402	0.410054	0	0.40058
NM_007401	11499	Adam5	a disintegrin and metallopeptidase domain 5, transcript variant 3	chr8:24732984-24824369	2792	0	0	9	1	0	52	3	20	3	13	0	0	0	0	0.072429	0.005157	0	0.517152	0.020992	0.186005	0.023054	0.143334	0	0
NM_001272057	11499	Adam5	a disintegrin and metallopeptidase domain 5, transcript variant 2	chr8:24732984-24824369	2575	0	0	81	6	66	20	47	34	67	30	0	55	0	0	0.752379	0.046595	0.666502	0.210971	0.498427	0.344476	0.654955	0.352565	0	0.631161
NM_007402	11500	Adam7	a disintegrin and metallopeptidase domain 7	chr14:68497337-68533689	3468	0	0	0	0	0	0	0	0	0	0	0	0	0	0	0	0	0	0	0	0	0	0	0	0
NM_001291066	11501	Adam8	a disintegrin and metallopeptidase domain 8, transcript variant 2	chr7:139978932-139992562	3114	227	239	301	484	532	285	484	429	643	524	390	433	2.26042	2.23181	2.30997	3.58103	4.44472	2.58423	4.25733	3.63255	5.19207	5.24179	3.33673	4.11779
NM_007403	11501	Adam8	a disintegrin and metallopeptidase domain 8, transcript variant 1	chr7:139978932-139992562	3117	1	307	479	459	7	200	289	190	4	151	111	287	0.009334	2.86685	3.67691	3.39194	0.056159	1.81316	2.54079	1.60603	0.032182	1.50451	0.943326	2.71967
NM_007404	11502	Adam9	a disintegrin and metallopeptidase domain 9 (meltrin gamma), transcript variant 2	chr8:24949611-25016922	3985	540	496	842	998	1157	534	649	720	855	679	668	735	4.19627	3.62011	5.05646	5.77756	7.56463	3.78908	4.46889	4.7619	5.39726	5.30927	4.46505	5.46039
NM_001270996	11502	Adam9	a disintegrin and metallopeptidase domain 9 (meltrin gamma), transcript variant 1	chr8:24949611-25016922	4039	2153	2513	2961	2781	2020	2346	2248	2893	3455	2277	2875	2363	16.5262	18.1036	17.5528	15.8908	13.0305	16.4357	15.2756	18.8981	21.5327	17.5818	18.967	17.3261
NM_009621	11504	Adamts1	a disintegrin-like and metallopeptidase (reprolysin type) with thrombospondin type 1 motif, 1	chr16:85793828-85803113	4883	3416	1655	2994	2462	1167	974	1632	2545	4102	1432	3088	1885	21.6886	9.86488	14.6789	11.6368	6.22471	5.64392	9.17221	13.7464	21.1514	9.14703	16.8548	11.4307
NM_007405	11512	Adcy6	adenylate cyclase 6	chr15:98589986-98607633	6025	2892	3219	3910	3215	3403	3940	3363	3587	3464	3377	2960	2556	14.881	15.5503	15.5356	12.3143	14.7163	18.5096	15.3195	15.7045	14.4722	17.4834	13.0912	12.5637
NM_007406	11513	Adcy7	adenylate cyclase 7, transcript variant 1	chr8:88272403-88329962	6121	527	560	929	1251	712	816	539	1075	877	1218	381	736	2.66779	2.66103	3.63064	4.71387	3.02792	3.77234	2.41352	4.63339	3.60495	6.20334	1.65599	3.55748
NM_001109756	11513	Adcy7	adenylate cyclase 7, transcript variant 4	chr8:88282992-88329962	5937	0	0	104	0	0	0	157	0	0	0	68	65	0	0	0.417211	0	0	0	0.721578	0	0	0	0.303249	0.323247
NM_001037723	11513	Adcy7	adenylate cyclase 7, transcript variant 2	chr8:88289066-88329962	6033	0	0	96	0	0	0	182	0	0	0	232	130	0	0	0.380336	0	0	0	0.827052	0	0	0	1.02214	0.637457
NM_001037724	11513	Adcy7	adenylate cyclase 7, transcript variant 3	chr8:88294204-88329962	5969	235	388	579	0	118	335	141	161	0	127	71	202	1.21612	1.88927	2.3193	0	0.513886	1.58571	0.647667	0.707388	0	0.661514	0.312928	1.00116
NM_001331075	11514	Adcy8	Mus musculus adenylate cyclase 8 (Adcy8), transcript variant 3	chr15:64699035-64922296	4841	0	0	0	0	0	0	0	0	0	0	0	0	0	0	0	0	0	0	0	0	0	0	0	0
NM_001291903	11514	Adcy8	adenylate cyclase 8, transcript variant 2	chr15:64699035-64922296	4949	0	0	0	0	0	0	0	0	0	0	0	0	0	0	0	0	0	0	0	0	0	0	0	0
NM_009623	11514	Adcy8	adenylate cyclase 8, transcript variant 1	chr15:64699035-64922296	5039	7	22	11	12	0	9	11	6	7	14	18	5	0.036926	0.121308	0.047518	0.053718	0	0.0505	0.054468	0.031364	0.034759	0.086683	0.095049	0.023515
NM_001291910	11515	Adcy9	adenylate cyclase 9, transcript variant 2	chr16:4284886-4420498	7617	0	338	0	763	0	0	0	0	0	0	0	1	0	1.28818	0	2.31	0	0	0	0	0	0	0	0.002593
NM_009624	11515	Adcy9	adenylate cyclase 9, transcript variant 1	chr16:4284886-4420498	7840	3754	3788	4840	3454	4721	4369	4375	4381	3104	3968	4468	3463	14.846	14.0621	14.7794	10.1665	15.6886	15.7709	15.3155	14.741	9.96694	15.7907	15.187	13.0832
NM_001315503	11516	Adcyap1	adenylate cyclase activating polypeptide 1, transcript variant 2	chr17:93199017-93206537	3121	6	3	40	0	0	0	3	7	174	0	44	2	0.057858	0.0205	0.303642	0	0	0	0.017976	0.05615	1.39741	0	0.375417	0.01112
NM_009625	11516	Adcyap1	adenylate cyclase activating polypeptide 1, transcript variant 1	chr17:93199168-93206537	3394	334	179	114	131	0	91	158	202	87	23	54	109	3.05021	1.53216	0.802029	0.89066	0	0.751842	1.27406	1.56418	0.64037	0.203021	0.416916	0.943819
NM_001315504	11516	Adcyap1	adenylate cyclase activating polypeptide 1, transcript variant 3	chr17:93199168-93206537	1538	0	0	0	0	0	0	0	0	56	0	27	0	0	0	0	0	0	0	0	0	0.906831	0	0.451331	0
NM_001025372	11517	Adcyap1r1	adenylate cyclase activating polypeptide 1 receptor 1, transcript variant 2	chr6:55451978-55501455	6161	190	0	0	34	0	23	13	132	16	0	58	0	0.95362	0	0	0.127339	0	0.103821	0.054276	0.56436	0.063946	0	0.250189	0
NM_007407	11517	Adcyap1r1	adenylate cyclase activating polypeptide 1 receptor 1, transcript variant 1	chr6:55451978-55501455	6245	6	166	162	135	127	203	165	61	140	99	80	119	0.02695	0.773269	0.62038	0.495692	0.527086	0.916369	0.724054	0.256293	0.562482	0.491683	0.338751	0.560067
NM_001331086	11518	Add1	Mus musculus adducin 1 (alpha) (Add1), transcript variant 10	chr5:34573664-34632308	4094	164	153	219	215	165	172	485	162	178	145	295	157	1.23588	1.08267	1.27869	1.20731	1.04497	1.1858	3.24577	1.04306	1.09049	1.10306	1.91899	1.13267
NM_001331085	11518	Add1	Mus musculus adducin 1 (alpha) (Add1), transcript variant 9	chr5:34573664-34632308	4187	165	153	183	207	169	181	490	166	186	143	251	162	1.21534	1.0581	1.04279	1.13782	1.04585	1.22204	3.20636	1.04307	1.11513	1.05999	1.5929	1.14384
NM_001331080	11518	Add1	Mus musculus adducin 1 (alpha) (Add1), transcript variant 4	chr5:34573664-34632308	4249	1472	1495	1458	1216	1739	1224	1970	1561	1789	1584	1692	1444	10.7374	10.2414	8.21338	6.60521	10.6626	8.14946	12.72	9.68815	10.5969	11.6273	10.6105	10.0628
NM_001331083	11518	Add1	Mus musculus adducin 1 (alpha) (Add1), transcript variant 7	chr5:34573664-34632308	4063	427	414	373	377	318	390	1115	416	431	349	468	418	3.2547	2.96411	2.19386	2.13881	2.03638	2.71608	7.52853	2.69814	2.66956	2.67483	3.06455	3.04606
NM_001331084	11518	Add1	Mus musculus adducin 1 (alpha) (Add1), transcript variant 8	chr5:34573664-34632308	4057	848	1031	854	1104	1032	994	1110	1479	1031	666	1195	597	6.47936	7.39201	5.03721	6.28029	6.62177	6.93267	7.50669	9.6135	6.39657	5.11612	7.84487	4.35778
NM_001331082	11518	Add1	Mus musculus adducin 1 (alpha) (Add1), transcript variant 6	chr5:34573664-34632308	4150	339	307	319	390	303	263	1220	349	233	337	361	357	2.53091	2.15019	1.83569	2.16814	1.90113	1.78848	8.06534	2.21306	1.40902	2.5289	2.3144	2.54278
NM_013457	11518	Add1	adducin 1 (alpha), transcript variant 2	chr5:34573664-34632308	4007	170	161	155	233	258	165	443	157	159	187	240	163	1.31245	1.16572	0.925845	1.34072	1.67757	1.16553	3.03124	1.0284	0.9932	1.45403	1.59523	1.20419
NM_001102444	11518	Add1	adducin 1 (alpha), transcript variant 3	chr5:34573664-34632308	4100	161	173	146	213	181	196	466	158	161	164	202	173	1.21367	1.22226	0.849573	1.19865	1.14957	1.35081	3.11827	1.01266	0.983515	1.24386	1.31307	1.24508
NM_001331081	11518	Add1	Mus musculus adducin 1 (alpha) (Add1), transcript variant 5	chr5:34573664-34632308	4004	199	116	118	110	130	97	0	130	128	162	215	144	1.53954	0.838333	0.703284	0.630666	0.8439	0.684426	0	0.854992	0.800468	1.25978	1.42832	1.06075
NM_001024458	11518	Add1	adducin 1 (alpha), transcript variant 1	chr5:34573664-34632308	3970	3877	4871	5841	5608	4967	4463	974	4516	5387	3779	3898	3708	30.2774	35.7074	35.2269	32.6028	32.5999	31.8197	6.72941	30.0108	34.165	29.6964	26.1651	27.6679
NM_001331087	11518	Add1	Mus musculus adducin 1 (alpha) (Add1), transcript variant 11	chr5:34573664-34632308	4057	313	316	626	367	456	345	595	272	311	376	384	402	2.39055	2.2665	3.69441	2.08538	2.92712	2.40119	4.02061	1.76884	1.92503	2.88851	2.5193	2.93207
NM_001271860	11519	Add2	adducin 2 (beta), transcript variant 5	chr6:86028681-86109467	3476	74	3	1	4	2	16	0	9	2	0	28	7	0.656136	0.020351	0.004689	0.022608	0.009559	0.126111	0	0.066842	0.011759	0	0.214539	0.052711
NM_001271858	11519	Add2	adducin 2 (beta), transcript variant 2	chr6:86028681-86124409	8205	0	0	0	0	0	0	0	0	0	0	0	0	0	0	0	0	0	0	0	0	0	0	0	0
NM_001271857	11519	Add2	adducin 2 (beta), transcript variant 1	chr6:86028681-86124409	8208	103	65	117	129	82	88	97	76	120	72	92	73	0.388108	0.227787	0.340138	0.360446	0.257302	0.302689	0.322477	0.244257	0.367623	0.272467	0.296806	0.259901
NM_001271861	11519	Add2	adducin 2 (beta), transcript variant 6	chr6:86078048-86109467	3277	0	0	0	0	0	0	0	0	0	0	0	0	0	0	0	0	0	0	0	0	0	0	0	0
NM_001271859	11519	Add2	adducin 2 (beta), transcript variant 4	chr6:86078048-86124409	8006	0	0	0	0	0	0	0	0	0	0	0	0	0	0	0	0	0	0	0	0	0	0	0	0
NM_013458	11519	Add2	adducin 2 (beta), transcript variant 3	chr6:86078048-86124409	8009	0	19	0	8	0	0	0	35	0	0	0	0	0	0.066935	0	0.022421	0	0	0	0.11286	0	0	0	0
NM_007408	11520	Plin2	perilipin 2	chr4:86656565-86670059	1887	3164	4214	6509	5135	4793	4791	4187	4670	3089	2964	3255	4129	51.9946	64.9916	82.5922	62.8113	66.1715	71.8613	60.892	65.2898	41.2062	49.0019	45.9606	64.8144
NM_007409	11522	Adh1	alcohol dehydrogenase 1 (class I)	chr3:138277645-138290691	1334	18544	17350	17206	11701	9875	36179	16905	10928	12928	11009	9936	8892	431.088	378.577	308.822	202.451	192.869	767.673	347.796	216.13	244.008	257.466	198.502	197.441
NM_009626	11529	Adh7	alcohol dehydrogenase 7 (class IV), mu or sigma polypeptide	chr3:138217773-138232042	2079	461	237	195	165	46	314	212	210	417	103	154	125	6.86324	3.31297	2.23767	1.83074	0.568403	4.27083	2.78897	2.65907	5.04534	1.53757	1.97209	1.779
NM_001288578	11532	Adh5	alcohol dehydrogenase 5 (class III), chi polypeptide, transcript variant 2	chr3:138437200-138455499	1586	767	92	742	562	902	554	568	1256	795	661	618	1411	14.9859	1.67534	11.1998	8.17534	14.8071	9.87909	9.81388	20.879	12.6181	12.9998	10.369	26.3528
NM_007410	11532	Adh5	alcohol dehydrogenase 5 (class III), chi polypeptide, transcript variant 1	chr3:138443093-138455499	1604	4920	6186	6586	8151	6767	7231	6295	5319	5334	5271	6139	5493	95.1152	112.243	98.3013	117.29	109.922	127.602	107.698	87.4868	83.7234	102.522	102.003	101.436
NM_134079	11534	Adk	adenosine kinase, transcript variant 1	chr14:21052574-21448569	1782	2173	2343	3118	3300	2445	2469	2545	2712	2238	1816	2730	2476	37.8076	38.2708	41.8961	42.7395	35.7424	39.2139	39.1831	40.1405	31.6127	31.7826	40.8278	41.1546
NM_001243041	11534	Adk	adenosine kinase, transcript variant 2	chr14:21076152-21448569	1825	442	430	493	670	363	409	507	514	421	474	460	630	7.5051	6.84504	6.46115	8.47013	5.17709	6.33324	7.61087	7.42681	5.79737	8.0958	6.71721	10.2199
NM_009627	11535	Adm	adrenomedullin	chr7:110627669-110629819	1381	455	120	166	407	123	120	82	284	307	93	626	230	10.2105	2.51282	2.86807	6.80209	2.30713	2.44194	1.61749	5.4227	5.58951	2.09795	12.0806	4.93324
NM_007412	11536	Gpr182	G protein-coupled receptor 182	chr10:127749602-127751798	1694	162	95	144	140	107	130	92	161	139	84	136	148	2.94738	1.62201	2.02591	1.90576	1.64037	2.17074	1.4853	2.49219	2.06071	1.54601	2.13429	2.57755
NM_001291915	11537	Cfd	complement factor D (adipsin), transcript variant 2	chr10:79890853-79892655	919	208	281	4	259	70	83	246	601	17	82	93	210	6.98955	8.88369	0.087448	6.49334	1.98392	2.54747	7.3372	17.2324	0.448945	2.76974	2.68392	6.75252
NM_013459	11537	Cfd	complement factor D (adipsin), transcript variant 1	chr10:79890853-79892655	922	138	181	5	191	88	40	185	441	17	113	64	148	4.62063	5.69865	0.119691	4.77037	2.47939	1.22087	5.50003	12.5943	0.449106	3.79539	1.84778	4.72379
NM_001329541	11537	Cfd	Mus musculus complement factor D (adipsin) (Cfd), transcript variant 3	chr10:79890853-79892655	765	0	0	0	0	0	0	0	0	0	0	0	0	0	0	0	0	0	0	0	0	0	0	0	0
NM_009628	11538	Adnp	activity-dependent neuroprotective protein, transcript variant 2	chr2:168180965-168207112	4953	3874	2878	599	3638	4036	2897	3697	4161	4935	3666	3554	3242	24.2549	16.9094	2.89335	16.9518	21.2315	16.5518	20.4831	22.162	25.0841	23.0892	19.1199	19.3884
NM_001310088	11538	Adnp	activity-dependent neuroprotective protein, transcript variant 3	chr2:168180965-168207112	4840	0	690	270	0	776	433	256	419	570	360	554	0	0	4.14688	1.33299	0	4.17734	2.53123	1.45031	2.2814	2.96467	2.31639	3.04602	0
NM_001310086	11538	Adnp	activity-dependent neuroprotective protein, transcript variant 1	chr2:168180965-168207112	5128	1888	2707	536	2832	2220	2307	3449	2274	1900	798	3331	2306	11.4152	15.3649	2.50176	12.7453	11.2778	12.7304	18.4585	11.699	9.32645	4.85433	17.3121	13.3162
NM_001291928	11539	Adora1	adenosine A1 receptor, transcript variant 4	chr1:134199215-134234856	4570	78	136	0	0	98	180	0	0	0	0	0	0	0.527491	0.861921	0	0	0.555528	1.11055	0	0	0	0	0	0
NM_001282945	11539	Adora1	adenosine A1 receptor, transcript variant 3	chr1:134199215-134235457	5038	456	511	0	171	0	594	0	0	111	0	199	0	2.80186	2.95126	0	0.781429	0	3.33669	0	0	0.550904	0	1.04777	0
NM_001039510	11539	Adora1	adenosine A1 receptor, transcript variant 1	chr1:134199215-134235457	5004	463	537	0	0	0	494	128	191	100	0	197	202	2.86446	3.11866	0	0	0	2.7899	0.697643	1.00649	0.502962	0	1.04818	1.19341
NM_001008533	11539	Adora1	adenosine A1 receptor, transcript variant 2	chr1:134199215-134235457	5819	1666	1046	1702	2183	616	1098	1470	2330	2617	609	1501	1633	8.87586	5.23182	7.0015	8.65577	2.75776	5.3388	6.93253	10.5625	11.3197	3.26142	6.87092	8.31222
NM_001291930	11539	Adora1	adenosine A1 receptor, transcript variant 5	chr1:134199215-134235457	4606	0	0	0	0	0	90	0	103	153	0	0	0	0	0	0	0	0	0.548271	0	0.58598	0.833425	0	0	0
NM_009630	11540	Adora2a	adenosine A2a receptor	chr10:75316877-75334792	2604	32	29	0	62	33	81	49	19	57	20	18	0	0.38015	0.322675	0	0.548531	0.330013	0.878652	0.512082	0.187996	0.549166	0.239037	0.174302	0
NM_001331095	11540	Adora2a	Mus musculus adenosine A2a receptor (Adora2a), transcript variant 2	chr10:75317600-75334792	2380	0	29	73	0	0	0	0	39	22	0	15	57	0	0.353044	0.728058	0	0	0	0	0.428415	0.23208	0	0.16709	0.702938
NM_001331096	11540	Adora2a	Mus musculus adenosine A2a receptor (Adora2a), transcript variant 3	chr10:75324858-75334792	2512	0	0	0	0	0	0	1	0	0	0	0	0	0	0	0	0	0	0	0.007897	0	0	0	0	0
NM_007413	11541	Adora2b	adenosine A2b receptor	chr11:62248984-62266452	1844	43	67	69	72	47	83	82	60	61	38	56	41	0.706336	1.05121	0.895458	0.898048	0.654134	1.26662	1.21814	0.856513	0.827507	0.642613	0.805106	0.648794
NM_009631	11542	Adora3	adenosine A3 receptor	chr3:105904421-105908928	2372	10	10	0	4	4	2	4	0	0	0	2	10	0.130352	0.122716	0	0.036956	0.043723	0.023867	0.046284	0	0	0	0.022139	0.124517
NM_007414	11544	Adprh	ADP-ribosylarginine hydrolase	chr16:38445399-38452689	1583	2609	2605	3209	3337	2642	2389	2652	2609	3385	2195	2860	2517	51.105	47.886	48.5257	48.6503	43.4774	42.712	45.964	43.4807	53.8251	43.256	48.143	47.0933
NM_007415	11545	Parp1	poly (ADP-ribose) polymerase family, member 1	chr1:180568975-180601254	3827	5864	6296	8010	7615	7969	6135	7968	5820	6593	6915	6563	5931	47.5165	47.8865	50.116	45.9252	54.2568	45.3755	57.1428	40.1212	43.3722	56.369	45.7062	45.9041
NM_009632	11546	Parp2	poly (ADP-ribose) polymerase family, member 2	chr14:50807946-50821300	1788	1316	1487	1860	2035	1767	1413	1610	1689	1609	1548	1616	1569	22.8221	24.2052	24.8998	26.2693	25.7472	22.3564	24.7024	24.9139	22.6503	27.0074	24.0825	25.9821
NM_007416	11548	Adra1b	adrenergic receptor, alpha 1b, transcript variant 1	chr11:43774605-43836489	3205	53	10	13	16	0	16	0	20	44	19	70	18	0.512444	0.090101	0.090108	0.115233	0	0.132477	0	0.156413	0.345277	0.175226	0.574206	0.165914
NM_001284380	11548	Adra1b	adrenergic receptor, alpha 1b, transcript variant 2	chr11:43774605-43901237	3209	0	0	0	0	0	0	0	0	0	0	0	0	0	0	0	0	0	0	0	0	0	0	0	0
NM_001284381	11548	Adra1b	adrenergic receptor, alpha 1b, transcript variant 3	chr11:43774605-43901237	3359	0	0	0	0	24	0	14	0	0	0	4	0	0	0	0	0	0.186174	0	0.112425	0	0	0	0.030826	0
NM_001271759	11549	Adra1a	adrenergic receptor, alpha 1a, transcript variant 2	chr14:66635251-66733462	4118	0	0	12	0	0	9	0	0	0	0	0	0	0	0	0.069718	0	0	0.05499	0	0	0	0	0	0
NM_013461	11549	Adra1a	adrenergic receptor, alpha 1a, transcript variant 1	chr14:66635251-66733462	4277	6	11	0	3	14	5	13	31	0	0	6	17	0.043505	0.073745	0	0.016191	0.083905	0.033091	0.079611	0.19087	0	0	0.037389	0.11082
NM_001271760	11549	Adra1a	adrenergic receptor, alpha 1a, transcript variant 3	chr14:66635251-66733462	3814	0	0	0	0	0	0	0	0	0	0	0	0	0	0	0	0	0	0	0	0	0	0	0	0
NM_001271761	11549	Adra1a	adrenergic receptor, alpha 1a, transcript variant 4	chr14:66635251-66771168	2417	0	0	0	0	0	0	0	0	0	0	0	0	0	0	0	0	0	0	0	0	0	0	0	0
NM_013460	11550	Adra1d	adrenergic receptor, alpha 1d	chr2:131545357-131562285	2394	157	50	39	54	21	49	30	78	105	18	106	52	2.02503	0.605411	0.389776	0.520277	0.217868	0.570111	0.343486	0.854188	1.09412	0.229424	1.16907	0.642347
NM_007417	11551	Adra2a	adrenergic receptor, alpha 2a	chr19:54045182-54048982	3801	117	173	174	181	260	27	82	112	298	175	203	139	0.953446	1.32059	1.0915	1.09743	1.7812	0.193621	0.588963	0.777099	1.97257	1.42996	1.41669	1.08215
NM_009633	11552	Adra2b	adrenergic receptor, alpha 2b	chr2:127363286-127367221	3936	4	5	4	11	4	8	8	9	4	6	4	2	0.031516	0.033975	0.024334	0.058645	0.026415	0.056678	0.055302	0.053627	0.025588	0.043009	0.020314	0.014978
NM_007418	11553	Adra2c	adrenergic receptor, alpha 2c	chr5:35278566-35281763	3198	37	15	18	28	14	9	30	14	42	20	24	20	0.357451	0.136349	0.127952	0.201527	0.113908	0.070809	0.257386	0.115259	0.330442	0.194928	0.19977	0.184987
NM_007419	11554	Adrb1	adrenergic receptor, beta 1	chr19:56722372-56724862	2491	26	23	56	33	18	22	12	41	48	38	12	24	0.318138	0.262862	0.53249	0.30102	0.186733	0.247854	0.126873	0.428501	0.483074	0.475331	0.128288	0.277759
NM_007420	11555	Adrb2	adrenergic receptor, beta 2	chr18:62177713-62179981	2269	215	126	167	214	61	123	78	166	167	72	150	207	2.92998	1.61056	1.76212	2.17269	0.700055	1.52331	0.943508	1.92791	1.84888	0.989491	1.75729	2.70085
NM_013462	11556	Adrb3	adrenergic receptor, beta 3	chr8:27225776-27229588	2795	17	22	0	14	9	3	28	48	3	5	2	12	0.181929	0.228394	0	0.115292	0.079547	0.020255	0.271867	0.452446	0.018017	0.044651	0.018694	0.12687
NM_009634	11564	Adsl	adenylosuccinate lyase	chr15:80948490-80970947	3712	1517	1593	2024	2112	1785	1750	1925	1651	1766	1634	1613	1499	12.6709	12.4848	13.0547	13.1301	12.5279	13.3399	14.2322	11.7306	11.9778	13.7284	11.5784	11.9548
NM_007421	11565	Adssl1	adenylosuccinate synthetase like 1	chr12:112620047-112641355	1791	87	140	168	159	74	178	122	97	105	116	106	102	1.49734	2.26126	2.24109	2.04359	1.07372	2.79959	1.86551	1.42503	1.46374	2.01878	1.57557	1.68497
NM_007422	11566	Adss	adenylosuccinate synthetase, non muscle	chr1:177763178-177796509	2553	4285	4600	5289	5582	4849	4593	4452	5175	4907	3919	5105	4275	52.047	52.445	49.605	50.4639	49.4867	50.9132	47.8517	53.4726	48.392	47.8927	53.2891	49.5934
NM_009635	11567	Avil	advillin	chr10:127000709-127020994	3033	6	27	29	20	6	25	32	24	64	6	4	17	0.061348	0.258437	0.228039	0.145053	0.051461	0.226552	0.281871	0.204325	0.528687	0.061721	0.032933	0.162268
NM_001291857	11568	Aebp1	AE binding protein 1, transcript variant 1	chr11:5861866-5872248	4075	9883	7056	8562	8917	6380	6832	6300	8533	9128	5742	8621	6186	75.2072	50.3984	50.306	50.5093	40.7909	47.452	42.4297	55.2482	56.397	43.9586	56.384	44.9684
NM_009636	11568	Aebp1	AE binding protein 1, transcript variant 2	chr11:5861866-5872248	4072	10262	6362	9369	8003	5531	6284	6349	8548	8630	5153	9752	6392	78.1494	45.4741	55.0904	45.361	35.3877	43.6792	42.7936	55.3802	53.3618	39.4772	63.8246	46.497
NM_178803	11569	Aebp2	AE binding protein 2, transcript variant 2	chr6:140622663-140655481	5932	0	174	0	62	0	61	36	75	58	48	0	75	0	0.852502	0	0.240247	0	0.290044	0.163046	0.330207	0.244911	0.25147	0	0.372347
NM_001005605	11569	Aebp2	AE binding protein 2, transcript variant 1	chr6:140623502-140655481	6379	1694	1484	2335	1886	2022	1959	2334	2264	2617	1396	2226	1218	8.23339	6.76883	8.76106	6.82121	8.25639	8.69167	10.0386	9.36095	10.3281	6.82646	9.29896	5.65237
NM_009637	11569	Aebp2	AE binding protein 2, transcript variant 3	chr6:140623502-140678472	2762	8	81	98	57	71	59	105	78	68	72	97	67	0.089589	0.84941	0.842329	0.472678	0.669663	0.598419	1.03594	0.740317	0.611327	0.804158	0.930398	0.708931
NM_001309437	11569	Aebp2	AE binding protein 2, transcript variant 5	chr6:140624909-140655481	5130	0	741	684	292	1	271	316	398	492	348	0	766	0	4.20386	3.18924	1.31001	0	1.49046	1.68639	2.04438	2.41282	2.11449	0	4.42075
NM_001309436	11569	Aebp2	AE binding protein 2, transcript variant 4	chr6:140626885-140655481	5176	690	372	0	596	720	276	323	406	508	383	637	309	4.13152	2.08703	0	2.65547	3.62328	1.50497	1.71142	2.06742	2.47019	2.30275	3.27785	1.76541
NM_009638	11571	Crisp1	cysteine-rich secretory protein 1	chr17:40293758-40319207	1416	0	2	0	0	0	0	0	0	0	2	0	0	0	0.041113	0	0	0	0	0	0	0	0.044068	0	0
NM_009639	11572	Crisp3	cysteine-rich secretory protein 3	chr17:40221777-40242258	1387	0	0	4	0	0	0	0	0	2	0	2	0	0	0	0.069054	0	0	0	0	0	0.036307	0	0.038432	0
NM_007423	11576	Afp	alpha fetoprotein	chr5:90490714-90508907	2086	0	6	2	6	2	0	0	6	2	0	1	0	0	0.079856	0.022957	0.066393	0.024982	0	0	0.075765	0.020322	0	0.01128	0
NM_001005847	11593	Aga	aspartylglucosaminidase, transcript variant 1	chr8:53511702-53523422	1290	1052	1233	1098	1730	1569	1228	1289	1390	1402	1046	1444	1314	25.2851	27.8143	20.3637	30.9432	31.6774	26.9408	27.4147	28.422	27.3529	25.2867	29.8135	30.1656
NM_001205054	11593	Aga	aspartylglucosaminidase, transcript variant 2	chr8:53511702-53523422	1260	110	68	332	99	106	150	95	139	142	92	142	162	2.69448	1.56758	6.29366	1.79605	2.19169	3.36913	2.0587	2.90999	2.82095	2.27456	2.99047	3.80696
NM_007424	11595	Acan	aggrecan	chr7:79053483-79115099	7355	47	27	151	134	28	43	36	174	27	91	57	120	0.197545	0.105249	0.489589	0.420383	0.09632	0.163124	0.133786	0.623441	0.092396	0.384426	0.20508	0.481844
NM_001271423	11596	Ager	advanced glycosylation end product-specific receptor, transcript variant 3	chr17:34597850-34600937	1333	0	0	0	0	0	0	0	0	0	0	0	0	0	0	0	0	0	0	0	0	0	0	0	0
NM_001271422	11596	Ager	advanced glycosylation end product-specific receptor, transcript variant 2	chr17:34597850-34600937	1360	0	0	0	0	0	0	0	13	18	0	0	13	0	0	0	0	0	0	0	0.239414	0.332219	0	0	0.275066
NM_001271424	11596	Ager	advanced glycosylation end product-specific receptor, transcript variant 4	chr17:34597850-34600937	1455	0	0	0	1	0	0	0	0	0	0	0	0	0	0	0	0.001312	0	0	0	0	0	0	0	0
NR_073175	11596	Ager	advanced glycosylation end product-specific receptor, transcript variant 6	chr17:34597850-34600937	1582	38	62	73	9	54	69	30	93	36	73	0	30	0.743024	1.13523	1.10378	0.129752	0.879235	1.2242	0.5046	1.53765	0.563187	1.4269	0	0.543252
NR_073173	11596	Ager	advanced glycosylation end product-specific receptor, transcript variant 5	chr17:34597850-34600937	1386	4	9	3	9	8	3	2	6	10	1	5	8	0.076225	0.174478	0.035902	0.141301	0.145536	0.054304	0.028265	0.100095	0.171225	0.002064	0.090839	0.166236
NM_007425	11596	Ager	advanced glycosylation end product-specific receptor, transcript variant 1	chr17:34597850-34600937	1387	0	0	0	0	0	0	0	0	21	0	0	15	0	0	0	0	0	0	0	0	0.3734	0	0	0.302992
NR_073176	11596	Ager	advanced glycosylation end product-specific receptor, transcript variant 7	chr17:34597850-34600937	1555	0	0	62	38	4	0	33	0	33	0	44	16	0	0	0.953682	0.55472	0.066568	0	0.571145	0	0.524142	0	0.750516	0.298033
NM_001286062	11600	Angpt1	angiopoietin 1, transcript variant 2	chr15:42424667-42676977	4313	517	441	1120	698	467	437	285	817	391	437	834	899	3.71448	2.97404	6.21711	3.73377	2.81751	2.86331	1.81363	4.99242	2.28143	3.15579	5.15166	6.17185
NM_009640	11600	Angpt1	angiopoietin 1, transcript variant 1	chr15:42424667-42676977	4316	237	184	212	482	305	92	262	306	285	335	218	79	1.69588	1.24057	1.17145	2.57633	1.83831	0.597851	1.6638	1.86767	1.66212	2.41895	1.3421	0.540115
NM_007426	11601	Angpt2	angiopoietin 2	chr8:18690263-18741562	3560	979	1070	1690	1735	2045	1105	1063	1382	881	1426	1451	1368	8.52049	8.74312	11.3663	11.2456	14.9639	8.78429	8.19026	10.238	6.23072	12.4892	10.862	11.3766
NM_009641	11602	Angpt4	angiopoietin 4	chr2:151911207-151945337	2338	119	184	352	408	177	111	227	260	244	334	185	305	1.56897	2.28489	3.60002	4.02135	1.96547	1.34062	2.65726	2.92797	2.6244	4.45528	2.09844	3.85469
NM_021604	11603	Agrn	agrin	chr4:156165290-156197488	7379	2113	2473	3947	3499	3267	2788	2770	3162	2922	3284	2683	3017	8.87721	9.75472	12.8069	10.9439	11.5348	10.6928	10.3025	11.3058	9.96792	13.8838	9.68718	12.11
NM_007427	11604	Agrp	agouti related neuropeptide, transcript variant 1	chr8:105566695-105568301	667	2	0	5	0	6	1	0	0	1	0	0	1	0.079383	0	0.150869	0	0.222576	0.040209	0	0	0.026535	0	0	0.039548
NM_001271806	11604	Agrp	agouti related neuropeptide, transcript variant 2	chr8:105566695-105579845	777	12	5	5	10	5	5	10	6	4	0	5	9	0.44577	0.175442	0.126786	0.29472	0.159239	0.147632	0.345891	0.198698	0.12545	0	0.171169	0.316893
NM_013463	11605	Gla	galactosidase, alpha	chrX:134588169-134601005	3032	478	617	687	981	769	670	633	640	737	575	775	701	4.88396	5.9231	5.42292	7.46516	6.60385	6.25141	5.72523	5.56635	6.11763	5.90932	6.80957	6.84422
NM_007428	11606	Agt	angiotensinogen (serpin peptidase inhibitor, clade A, member 8)	chr8:124556587-124569707	1839	4248	5150	6141	6353	5976	5022	5486	4704	3007	4201	3021	4693	71.6264	81.5091	79.957	79.73	84.67	77.2834	81.8717	67.4756	41.1632	71.2705	43.7721	75.5825
NM_177322	11607	Agtr1a	angiotensin II receptor, type 1a	chr13:30336356-30382867	2284	52	39	80	65	28	59	52	71	42	41	64	35	0.705369	0.491857	0.831629	0.6521	0.319095	0.728616	0.624398	0.814807	0.461803	0.557769	0.742551	0.451253
NM_175086	11608	Agtr1b	angiotensin II receptor, type 1b	chr3:20314473-20367177	2147	0	0	0	0	0	0	0	0	0	0	3	3	0	0	0	0	0	0	0	0	0	0	0.024828	0.027595
NM_007429	11609	Agtr2	angiotensin II receptor, type 2	chrX:21484624-21488833	2872	393	442	950	905	373	890	770	532	167	706	767	847	4.24325	4.47617	7.91269	7.26729	3.37925	8.76658	7.35163	4.8841	1.46078	7.66165	7.11606	8.73409
NM_001301281	11610	Agtrap	angiotensin II, type I receptor-associated protein, transcript variant 2	chr4:148077061-148088064	3982	62	87	0	70	0	98	105	150	111	57	60	108	0.48085	0.633506	0	0.405221	0	0.692505	0.716872	0.987805	0.701719	0.439207	0.395618	0.800567
NM_009642	11610	Agtrap	angiotensin II, type I receptor-associated protein, transcript variant 1	chr4:148077061-148088064	4029	1703	1667	1831	1865	1802	1937	1670	1655	1610	1338	1682	1463	13.1031	12.038	10.8799	10.6808	11.6503	13.6053	11.3705	10.8336	10.056	10.3583	11.1231	10.7562
NM_016702	11611	Agxt	alanine-glyoxylate aminotransferase, transcript variant 1	chr1:93135240-93145421	1553	0	0	0	0	0	0	0	0	0	0	2	0	0	0	0	0	0	0	0	0	0	0	0.033644	0
NM_001276710	11611	Agxt	alanine-glyoxylate aminotransferase, transcript variant 1	chr1:93135240-93145421	1553	0	0	0	0	0	0	0	0	0	0	0	0	0	0	0	0	0	0	0	0	0	0	0	0
NM_007430	11614	Nr0b1	nuclear receptor subfamily 0, group B, member 1	chrX:86191775-86195946	1796	300	533	512	625	748	459	362	321	213	451	499	448	5.17924	8.62945	6.81985	8.03237	10.8468	7.22611	5.52239	4.71193	2.98305	7.82629	7.39979	7.38447
NM_001304528	11615	Gm4737	predicted gene 4737	chr16:46152991-46155077	2087	678	704	971	1155	894	798	911	742	861	815	824	834	10.0644	9.81512	11.1337	12.7698	11.1577	10.8182	11.9768	9.369	10.3826	12.1781	10.513	11.8271
NM_013464	11622	Ahr	aryl-hydrocarbon receptor, transcript variant 1	chr12:35497979-35534989	5494	557	910	1224	863	726	861	787	1295	1122	575	904	705	3.13975	4.82107	5.33383	3.62353	3.4416	4.43589	3.93118	6.21694	5.14132	3.26087	4.38442	3.79688
NM_001314027	11622	Ahr	aryl-hydrocarbon receptor, transcript variant 2	chr12:35497979-35534989	5390	0	0	0	0	2	0	0	0	0	0	2	1	0	0	0	0	0.006411	0	0	0	0	0	0.007033	0.003239
NM_001317351	11624	Ahrr	aryl-hydrocarbon receptor repressor, transcript variant 2	chr13:74211118-74292331	4572	0	0	0	0	0	0	0	0	0	0	0	0	0	0	0	0	0	0	0	0	0	0	0	0
NM_009644	11624	Ahrr	aryl-hydrocarbon receptor repressor, transcript variant 1	chr13:74211118-74292331	4754	82	104	154	111	173	124	78	93	92	122	116	111	0.534583	0.635081	0.774706	0.535487	0.944116	0.735244	0.446147	0.515981	0.485319	0.797096	0.645335	0.690745
NM_001276449	11625	Ahsg	alpha-2-HS-glycoprotein, transcript variant 2	chr16:22892015-22899451	1112	0	2	1	5	0	0	0	2	0	0	0	1	0	0.031551	0.014358	0.097343	0	0	0	0.030518	0	0	0	0.015746
NM_013465	11625	Ahsg	alpha-2-HS-glycoprotein, transcript variant 1	chr16:22892015-22899451	1514	62	87	118	102	142	86	79	102	106	103	105	82	1.2656	1.66225	1.85958	1.54435	2.43213	1.59472	1.42407	1.76491	1.7618	2.10361	1.84021	1.58886
NM_001276450	11625	Ahsg	alpha-2-HS-glycoprotein, transcript variant 3	chr16:22892015-22899451	1493	0	0	0	0	0	0	0	0	0	0	3	0	0	0	0	0	0	0	0	0	0	0	0.036765	0
NR_075099	11625	Ahsg	alpha-2-HS-glycoprotein, transcript variant 4	chr16:22892015-22899451	1429	0	0	12	0	0	0	0	0	16	0	0	0	0	0	0.186666	0	0	0	0	0	0.269233	0	0	0
NM_009645	11628	Aicda	activation-induced cytidine deaminase	chr6:122553809-122564180	2397	72	118	227	259	197	115	164	83	133	137	165	157	0.923952	1.42501	2.25809	2.49315	2.13063	1.35486	1.87763	0.908264	1.3955	1.77201	1.82385	1.93528
NM_019467	11629	Aif1	allograft inflammatory factor 1	chr17:35170992-35176001	875	141	207	263	260	118	204	152	256	179	137	201	236	4.98947	6.87624	7.18481	6.84001	3.48725	6.58512	4.73713	7.718	5.14225	4.87716	6.1041	7.97762
NM_172393	11630	Aim1	absent in melanoma 1	chr10:43950307-44004846	7416	174	249	218	272	212	224	172	234	138	198	256	188	0.726188	0.975859	0.700898	0.843974	0.741697	0.853503	0.636036	0.831357	0.467592	0.83134	0.919006	0.749073
NM_001276284	11632	Aip	aryl-hydrocarbon receptor-interacting protein, transcript variant 2	chr19:4113756-4121575	1969	251	496	293	800	568	865	1114	230	643	674	692	385	3.94036	7.32148	3.5519	9.36777	7.51331	12.4293	15.5194	3.06979	8.21152	10.6694	9.3585	5.7866
NM_016666	11632	Aip	aryl-hydrocarbon receptor-interacting protein, transcript variant 1	chr19:4113756-4125858	2068	1289	1308	2038	1528	1364	1011	823	1633	1269	965	1008	1417	19.3191	18.4088	23.591	17.0509	17.1739	13.8324	10.9155	20.8291	15.4493	14.5492	12.9908	20.291
NM_001271559	11634	Aire	autoimmune regulator (autoimmune polyendocrinopathy candidiasis ectodermal dystrophy), transcript variant 12	chr10:78030022-78043610	1654	0	0	0	0	0	0	0	0	0	0	0	0	0	0	0	0	0	0	0	0	0	0	0	0
NM_001271553	11634	Aire	autoimmune regulator (autoimmune polyendocrinopathy candidiasis ectodermal dystrophy), transcript variant 6	chr10:78030022-78043610	1788	0	0	0	0	0	0	0	0	0	0	0	0	0	0	0	0	0	0	0	0	0	0	0	0
NM_001271554	11634	Aire	autoimmune regulator (autoimmune polyendocrinopathy candidiasis ectodermal dystrophy), transcript variant 7	chr10:78030022-78043610	1779	0	0	0	0	0	0	0	0	0	0	0	0	0	0	0	0	0	0	0	0	0	0	0	0
NM_001271556	11634	Aire	autoimmune regulator (autoimmune polyendocrinopathy candidiasis ectodermal dystrophy), transcript variant 9	chr10:78030022-78043610	1669	0	0	1	0	17	3	0	8	0	18	0	0	0	0	0.002121	0	0.257618	0.047815	0	0.114646	0	0.322962	0	0
NM_001271550	11634	Aire	autoimmune regulator (autoimmune polyendocrinopathy candidiasis ectodermal dystrophy), transcript variant 3	chr10:78030022-78043610	1956	0	5	3	4	7	3	0	0	0	0	5	0	0	0.071411	0.031299	0.045585	0.084388	0.038217	0	0	0	0	0.065522	0
NM_001271552	11634	Aire	autoimmune regulator (autoimmune polyendocrinopathy candidiasis ectodermal dystrophy), transcript variant 5	chr10:78030022-78043610	1791	0	0	1	0	0	0	0	0	0	1	0	0	0	0	0.004941	0	0	0	0	0	0	0.00312	0	0
NM_001271557	11634	Aire	autoimmune regulator (autoimmune polyendocrinopathy candidiasis ectodermal dystrophy), transcript variant 10	chr10:78030022-78043610	1666	0	0	0	0	3	0	0	0	0	6	0	0	0	0	0	0	0.035702	0	0	0	0	0.09788	0	0
NM_001271558	11634	Aire	autoimmune regulator (autoimmune polyendocrinopathy candidiasis ectodermal dystrophy), transcript variant 11	chr10:78030022-78043610	1657	0	0	0	0	5	0	0	0	0	0	0	0	0	0	0	0	0.07397	0	0	0	0	0	0	0
NM_001271549	11634	Aire	autoimmune regulator (autoimmune polyendocrinopathy candidiasis ectodermal dystrophy), transcript variant 2	chr10:78030022-78043610	1965	0	0	0	0	3	0	0	0	0	2	0	0	0	0	0	0	0.032032	0	0	0	0	0.016379	0	0
NM_009646	11634	Aire	autoimmune regulator (autoimmune polyendocrinopathy candidiasis ectodermal dystrophy), transcript variant 1	chr10:78030022-78043610	1968	4	0	3	2	12	2	4	2	5	13	0	3	0.052278	0	0.02848	0.017417	0.158017	0.024435	0.05426	0.021545	0.061928	0.205543	0	0.038074
NM_001271555	11634	Aire	autoimmune regulator (autoimmune polyendocrinopathy candidiasis ectodermal dystrophy), transcript variant 8	chr10:78030022-78043610	1776	0	0	0	0	0	0	0	0	0	0	0	0	0	0	0	0	0	0	0	0	0	0	0	0
NM_001271551	11634	Aire	autoimmune regulator (autoimmune polyendocrinopathy candidiasis ectodermal dystrophy), transcript variant 4	chr10:78030022-78043610	1953	0	0	0	0	2	0	0	0	0	0	0	0	0	0	0	0	0.025928	0	0	0	0	0	0	0
NR_073358	11634	Aire	autoimmune regulator (autoimmune polyendocrinopathy candidiasis ectodermal dystrophy), transcript variant 13	chr10:78030022-78043610	2023	22	24	38	45	11	13	25	29	27	8	25	22	0.331925	0.332205	0.442808	0.503887	0.137183	0.168059	0.325661	0.365423	0.333206	0.111364	0.318087	0.320635
NM_001198790	11636	Ak1	adenylate kinase 1, transcript variant 2	chr2:32621758-32635058	2085	38	0	16	0	0	0	57	1	0	0	0	30	0.560714	0	0.176993	0	0	0	0.741781	0.011946	0	0	0	0.420963
NM_001198791	11636	Ak1	adenylate kinase 1, transcript variant 3	chr2:32625437-32635058	2067	312	820	643	486	277	683	425	974	765	261	573	392	4.67116	11.5451	7.43801	5.41771	3.48833	9.33973	5.64328	12.4303	9.30737	3.9353	7.37842	5.61598
NM_001198792	11636	Ak1	adenylate kinase 1, transcript variant 4	chr2:32628390-32635058	2026	37	252	303	24	29	101	127	176	126	35	98	116	0.559877	3.60764	3.57721	0.27128	0.360278	1.41032	1.71846	2.28391	1.56024	0.524496	1.28887	1.69542
NM_021515	11636	Ak1	adenylate kinase 1, transcript variant 1	chr2:32629500-32635058	2044	176	214	31	132	79	36	59	134	101	84	47	44	2.6658	3.03583	0.356218	1.48818	1.00141	0.488163	0.779064	1.72466	1.24277	1.28066	0.601657	0.624114
NM_001033966	11637	Ak2	adenylate kinase 2, transcript variant 1	chr4:128993224-129008723	1308	31	6	7	11	4	8	4	7	44	2	4	2	0.720007	0.11235	0.125109	0.178672	0.064353	0.158642	0.080936	0.121192	0.83082	0.031481	0.077537	0.04032
NM_016895	11637	Ak2	adenylate kinase 2, transcript variant 2	chr4:128993224-129011529	1781	3432	2690	3876	3589	3347	3302	3597	2627	4134	3317	3340	2995	59.7465	43.9524	52.0987	46.5111	48.9552	52.4697	55.4202	38.91	58.4404	58.0997	49.9724	49.8118
NR_138540	11637	Ak2	Mus musculus adenylate kinase 2 (Ak2), transcript variant 3	chr4:128993224-129011529	3339	209	885	636	933	565	428	518	769	262	465	669	496	1.93698	7.71178	4.5542	6.44786	4.4075	3.62682	4.2558	6.0729	1.96843	4.33924	5.33314	4.39898
NM_001177602	11639	Ak4	adenylate kinase 4, transcript variant 1	chr4:101419289-101467771	5136	321	553	443	136	397	245	540	234	659	748	454	670	1.93384	3.13229	2.06278	0.606983	2.01001	1.34671	2.88518	1.20017	3.22912	4.54222	2.3509	3.8622
NM_001177605	11639	Ak4	adenylate kinase 4, transcript variant 3	chr4:101419312-101467771	4927	421	248	452	892	429	481	435	502	516	0	373	194	2.64379	1.46496	2.19619	4.17825	2.26566	2.76203	2.42277	2.68432	2.6362	0	2.01719	1.16042
NM_001177604	11639	Ak4	adenylate kinase 4, transcript variant 2	chr4:101419321-101467771	4949	0	0	0	0	0	349	0	176	0	314	117	0	0	0	0	0	0	1.99379	0	0.934442	0	1.97474	0.629869	0
NM_009647	11639	Ak4	adenylate kinase 4, transcript variant 4	chr4:101419703-101467771	4894	105	390	270	297	427	95	290	164	96	184	373	88	0.663755	2.31368	1.31838	1.39931	2.27099	0.548774	1.62094	0.878824	0.488923	1.16807	2.03066	0.528645
NM_009648	11640	Akap1	A kinase (PRKA) anchor protein 1, transcript variant 1	chr11:88830792-88851503	3721	126	250	159	134	144	252	160	229	111	195	114	243	1.04298	1.94875	1.01963	0.825738	1.0021	1.91223	1.17705	1.61893	0.747936	1.62822	0.81038	1.93382
NR_104310	11640	Akap1	A kinase (PRKA) anchor protein 1, transcript variant 3	chr11:88830792-88851512	3837	7	8	160	15	161	11	48	7	8	8	136	7	0.0499	0.056485	0.99679	0.084398	1.0905	0.079835	0.337341	0.047785	0.05204	0.062728	0.941032	0.052678
NM_001042541	11640	Akap1	A kinase (PRKA) anchor protein 1, transcript variant 2	chr11:88830792-88864586	3758	2902	3181	3204	3534	3081	3519	3219	3184	3044	2881	2751	2703	23.9417	24.6382	20.4131	21.703	21.3614	26.4985	23.5041	22.3541	20.3926	23.9117	19.5087	21.3006
NM_009649	11641	Akap2	A kinase (PRKA) anchor protein 2, transcript variant 3	chr4:57845248-57896984	6651	1869	2171	2056	2273	1811	2993	3035	2140	4576	3010	1917	1653	8.71171	9.4986	7.39951	7.88769	7.09206	12.7365	12.5213	8.48611	17.3219	14.1159	7.67943	7.36173
NM_001035532	11641	Akap2	A kinase (PRKA) anchor protein 2, transcript variant 2	chr4:57845248-57896984	6830	1666	1481	2256	2460	1463	1135	1276	2559	2084	1057	1658	1639	7.5607	6.30821	7.9084	8.31075	5.57878	4.70279	5.125	9.88351	7.67894	4.82757	6.46928	7.10819
NM_001035533	11641	Akap2	A kinase (PRKA) anchor protein 2, transcript variant 1	chr4:57854562-57896984	6810	17	1	1	0	0	1	0	0	27	24	1452	0	0.073607	0.001651	0.001288	0	0	0.000988	0	0	0.096719	0.109535	5.68263	0
NM_009650	11642	Akap3	A kinase (PRKA) anchor protein 3	chr6:126853098-126874308	3153	3	0	0	3	0	0	0	0	0	5	0	0	0.019671	0	0	0.014642	0	0	0	0	0	0.039581	0	0
NM_009651	11643	Akap4	A kinase (PRKA) anchor protein 4, transcript variant 1	chrX:7067515-7078606	2852	0	0	0	0	0	0	0	0	0	0	0	0	0	0	0	0	0	0	0	0	0	0	0	0
NM_001042542	11643	Akap4	A kinase (PRKA) anchor protein 4, transcript variant 2	chrX:7068210-7078606	2856	0	0	0	0	0	0	0	0	0	0	0	0	0	0	0	0	0	0	0	0	0	0	0	0
NM_001287172	11647	Alpl	alkaline phosphatase, liver/bone/kidney, transcript variant 2	chr4:137741731-137766475	2549	0	0	0	0	0	0	0	0	101	0	0	0	0	0	0	0	0	0	0	0	0.997642	0	0	0
NM_007431	11647	Alpl	alkaline phosphatase, liver/bone/kidney, transcript variant 1	chr4:137741731-137796384	2524	560	267	280	512	267	353	345	249	542	256	363	343	6.87097	3.06777	2.65497	4.67348	2.75317	3.9529	3.74416	2.59561	5.39913	3.15335	3.82936	4.02174
NM_007432	11648	Akp3	alkaline phosphatase 3, intestine, not Mn requiring	chr1:87125008-87127912	1680	0	0	0	0	0	0	0	4	0	0	0	0	0	0	0	0	0	0	0	0.06282	0	0	0	0
NM_007433	11650	Alppl2	alkaline phosphatase, placental-like 2	chr1:87086691-87089928	2112	0	11	14	0	3	10	16	7	0	12	3	7	0	0.151468	0.158611	0	0.024675	0.133759	0.19995	0.074956	0	0.167852	0.025239	0.097906
NM_009652	11651	Akt1	thymoma viral proto-oncogene 1, transcript variant 1	chr12:112653821-112674276	2690	7020	7459	9503	8124	7107	8517	8567	8383	9291	7482	7494	6642	80.9252	80.712	84.5861	69.7069	68.834	89.6181	87.4087	82.2224	86.9631	86.7784	74.2489	73.1427
NM_001165894	11651	Akt1	thymoma viral proto-oncogene 1, transcript variant 2	chr12:112653821-112674276	2640	246	215	235	334	324	229	145	195	349	206	281	129	2.88767	2.36622	2.12308	2.91902	3.19591	2.44495	1.50469	1.94014	3.32139	2.43073	2.83488	1.44304
NM_001331107	11651	Akt1	Mus musculus thymoma viral proto-oncogene 1 (Akt1), transcript variant 3	chr12:112653821-112674884	2576	642	336	743	580	271	557	493	598	365	333	477	297	7.72008	3.78863	6.90325	5.19327	2.73421	6.12003	5.24338	6.11709	3.565	4.03142	4.92633	3.40972
NM_001110208	11652	Akt2	thymoma viral proto-oncogene 2, transcript variant 1	chr7:27591552-27640826	4544	5324	3323	4553	6324	6413	6548	5580	5815	3443	5003	3586	5050	36.3282	21.2842	23.9874	32.1218	36.7685	40.7868	33.7032	33.7615	19.073	34.3502	21.0331	32.9191
NM_001331108	11652	Akt2	Mus musculus thymoma viral proto-oncogene 2 (Akt2), transcript variant 3	chr7:27596830-27640826	4642	80	548	870	115	64	197	428	114	4	31	840	56	0.530655	3.43154	4.48329	0.568925	0.35691	1.19647	2.52907	0.643108	0.018074	0.201902	4.8188	0.352926
NM_007434	11652	Akt2	thymoma viral proto-oncogene 2, transcript variant 2	chr7:27605797-27640826	4357	455	1664	1745	476	119	928	525	307	1795	683	812	177	3.2346	11.1128	9.58754	2.519	0.710553	6.02885	3.30271	1.85481	10.3698	4.88461	4.96325	1.19823
NM_001331109	11652	Akt2	Mus musculus thymoma viral proto-oncogene 2 (Akt2), transcript variant 4	chr7:27607336-27640826	4286	42	202	202	54	35	77	159	120	879	38	971	29	0.300777	1.36575	1.12506	0.287885	0.210774	0.508343	1.01578	0.733495	5.1628	0.271129	6.03283	0.200177
NM_001291835	11655	Alas1	aminolevulinic acid synthase 1, transcript variant 1	chr9:106233455-106247730	3089	0	58	602	278	1	845	4	317	947	490	492	8	0	0.542468	4.65966	2.07156	0.004928	7.74243	0.032088	2.70438	7.71319	4.94243	4.23704	0.073813
NM_020559	11655	Alas1	aminolevulinic acid synthase 1, transcript variant 2	chr9:106233455-106247954	2702	4646	3753	6779	5956	2476	4435	4658	5636	12961	5531	5677	4594	53.3201	40.4277	60.0736	50.876	23.8701	46.4503	47.3109	55.0261	120.775	63.8588	55.9945	50.362
NM_001102446	11656	Alas2	aminolevulinic acid synthase 2, erythroid, transcript variant 2	chrX:150547417-150570622	1934	0	10	0	0	46	26	31	0	29	40	30	12	0	0.150429	0	0	0.614029	0.379374	0.430043	0	0.366861	0.632104	0.410695	0.175873
NM_009653	11656	Alas2	aminolevulinic acid synthase 2, erythroid, transcript variant 1	chrX:150547417-150570622	1979	52	43	26	54	27	0	6	36	112	24	37	28	0.81439	0.624969	0.314342	0.621412	0.347016	0	0.07559	0.47996	1.41475	0.368627	0.486837	0.408848
NM_009654	11657	Alb	albumin	chr5:90460870-90476602	2061	6	42	0	10	80	10	235	153	8	4	154	10	0.087748	0.585907	0	0.110777	1.00666	0.13734	3.1208	1.95474	0.097673	0.060553	1.98931	0.143306
NM_009655	11658	Alcam	activated leukocyte cell adhesion molecule	chr16:52248996-52453081	5043	579	679	787	714	678	606	942	862	599	437	510	607	3.55485	3.91438	3.73356	3.26545	3.50249	3.39915	5.12398	4.50762	2.98719	2.69762	2.69081	3.5608
NM_001331110	11658	Alcam	Mus musculus activated leukocyte cell adhesion molecule (Alcam), transcript variant 2	chr16:52248996-52453081	5004	0	0	0	0	0	72	0	11	0	0	89	0	0	0	0	0	0	0.407156	0	0.052929	0	0	0.471023	0
NM_007435	11666	Abcd1	ATP-binding cassette, sub-family D (ALD), member 1	chrX:73716597-73738534	3648	842	735	888	949	888	713	847	777	868	622	778	765	7.15587	5.86132	5.82672	6.0046	6.34098	5.53006	6.37245	5.61517	5.98409	5.31489	5.68394	6.21071
NM_013467	11668	Aldh1a1	aldehyde dehydrogenase family 1, subfamily A1	chr19:20601982-20643462	2032	106979	89556	144667	131164	149876	206678	116663	116712	54606	91900	104715	99866	1632.66	1282.88	1704.71	1489.96	1921.88	2879.02	1575.77	1515.44	676.624	1411.05	1373.47	1455.88
NM_009656	11669	Aldh2	aldehyde dehydrogenase 2, mitochondrial, transcript variant 1	chr5:121566027-121593824	3867	13658	13364	19171	17678	15715	18692	16833	13601	13201	13948	13216	13601	109.531	100.594	118.702	105.516	105.891	136.82	119.467	92.7948	85.949	112.531	91.0827	104.187
NM_001308450	11669	Aldh2	aldehyde dehydrogenase 2, mitochondrial, transcript variant 2	chr5:121570316-121593824	2043	348	400	432	502	748	347	427	354	425	876	378	318	5.27246	5.68855	5.05996	5.66164	9.53881	4.80757	5.7239	4.56498	5.22848	13.3777	4.92336	4.60057
NM_007436	11670	Aldh3a1	aldehyde dehydrogenase family 3, subfamily A1, transcript variant 1	chr11:61208742-61218416	1727	0	11	0	51	0	0	30	3	0	0	0	0	0	0.170765	0	0.673288	0	0	0.471743	0.038585	0	0	0	0
NM_001331112	11670	Aldh3a1	Mus musculus aldehyde dehydrogenase family 3, subfamily A1 (Aldh3a1), transcript variant 3	chr11:61208742-61218416	1730	14	23	0	20	0	34	11	16	0	1	1	2	0.25096	0.378609	0	0.260006	0	0.555895	0.162575	0.23117	0	0.000356	0.013888	0.030971
NM_001112725	11670	Aldh3a1	aldehyde dehydrogenase family 3, subfamily A1, transcript variant 2	chr11:61208742-61218416	1595	0	0	35	0	71	0	0	0	32	66	18	29	0	0	0.516724	0	1.14614	0	0	0	0.50515	1.2798	0.285715	0.523129
NR_138545	11671	Aldh3a2	Mus musculus aldehyde dehydrogenase family 3, subfamily A2 (Aldh3a2), transcript variant 4	chr11:61223417-61267528	3072	120	55	141	73	128	40	182	42	80	132	89	101	1.20174	0.519884	1.09475	0.542977	1.07901	0.3607	1.62456	0.355258	0.651482	1.33422	0.765466	0.968468
NM_001331114	11671	Aldh3a2	Mus musculus aldehyde dehydrogenase family 3, subfamily A2 (Aldh3a2), transcript variant 1	chr11:61244752-61267186	3306	325	223	421	1597	574	717	115	557	965	342	670	488	3.04603	1.96266	3.04405	11.1502	4.5187	6.1312	0.947121	4.43797	7.3443	3.22367	5.39983	4.3656
NM_007437	11671	Aldh3a2	aldehyde dehydrogenase family 3, subfamily A2	chr11:61244752-61267186	3193	2169	2545	3217	3303	3670	2442	2895	2864	2754	2758	3056	2790	21.0574	23.1996	24.1188	23.8754	29.949	21.6427	24.884	23.6646	21.7141	26.9414	25.507	25.876
NM_001331115	11671	Aldh3a2	Mus musculus aldehyde dehydrogenase family 3, subfamily A2 (Aldh3a2), transcript variant 3	chr11:61244752-61267528	3263	211	229	190	135	0	250	109	0	146	189	0	209	1.99972	2.03636	1.39085	0.9541	0	2.16203	0.912314	0	1.12562	1.80389	0	1.89639
NM_001177307	11674	Aldoa	aldolase A, fructose-bisphosphate, transcript variant 1	chr7:126795234-126799178	1588	11322	13346	13199	15010	13058	11878	10985	11201	14879	11555	14207	11018	221.103	244.621	199.02	218.174	214.251	211.722	189.856	186.093	235.901	227.023	238.436	205.53
NM_007438	11674	Aldoa	aldolase A, fructose-bisphosphate, transcript variant 2	chr7:126795234-126799254	1511	8692	10732	14916	15918	12844	11884	11757	12174	15488	10999	11648	11013	178.375	206.731	236.367	243.168	221.49	222.613	213.543	212.569	258.084	227.102	205.446	215.906
NM_001177308	11674	Aldoa	aldolase A, fructose-bisphosphate, transcript variant 3	chr7:126795234-126800447	1461	659	1528	1427	1720	1670	1680	1057	2048	1525	1316	1432	2111	13.9852	30.4347	23.3775	27.1606	29.769	32.5329	19.8409	36.9755	26.2805	28.09	26.1201	42.8
NM_001303423	11676	Aldoc	aldolase C, fructose-bisphosphate, transcript variant 2	chr11:78323073-78327778	2678	208	253	234	277	363	212	190	198	242	198	247	216	2.408	2.74089	2.09185	2.38655	3.52318	2.23084	1.94537	1.94691	2.26733	2.302	2.45512	2.38138
NM_009657	11676	Aldoc	aldolase C, fructose-bisphosphate, transcript variant 1	chr11:78324198-78327778	2720	19	2	41	74	24	22	8	19	28	13	24	15	0.208015	0.012145	0.357474	0.625938	0.220345	0.218647	0.079854	0.175509	0.254519	0.140203	0.229933	0.157668
NM_009658	11677	Akr1b3	aldo-keto reductase family 1, member B3 (aldose reductase)	chr6:34303930-34317489	1402	36	39	74	55	47	39	46	52	33	40	55	54	0.787448	0.805756	1.2516	0.895315	0.869945	0.779995	0.88779	0.963537	0.587385	0.890055	1.03169	1.13438
NM_007439	11682	Alk	anaplastic lymphoma kinase	chr17:71868988-72604307	5918	2	0	0	4	0	0	0	0	0	2	0	0	0.01048	0	0	0.015602	0	0	0	0	0	0.010544	0	0
NM_007440	11684	Alox12	arachidonate 12-lipoxygenase	chr11:70241457-70255370	3018	145	121	139	150	158	153	5	180	152	135	76	3	1.47978	1.16332	1.09566	1.14187	1.36377	1.43046	0.040533	1.56609	1.26175	1.39163	0.664171	0.022848
NM_001331118	11684	Alox12	Mus musculus arachidonate 12-lipoxygenase (Alox12), transcript variant 2	chr11:70241457-70255370	3032	1	1	0	0	2	2	104	1	0	0	0	111	0.006984	0.004447	0	0	0.010576	0.009826	0.93422	0.00147	0	0	0	1.07762
NM_145684	11685	Alox12e	arachidonate lipoxygenase, epidermal	chr11:70315613-70322518	2309	0	0	0	0	4	0	28	6	0	0	0	0	0	0	0	0	0.044916	0	0.329415	0.068561	0	0	0	0
NM_009659	11686	Alox12b	arachidonate 12-lipoxygenase, 12R type	chr11:69157072-69169791	2347	0	0	0	12	0	4	5	0	5	0	0	2	0	0	0	0.111829	0	0.048122	0.046777	0	0.042912	0	0	0.025244
NM_009660	11687	Alox15	arachidonate 15-lipoxygenase	chr11:70344147-70352031	2414	7	11	4	3	4	0	68	63	10	0	9	6	0.077079	0.120581	0.039578	0.019124	0.043176	0	0.772913	0.683015	0.104096	0	0.099367	0.073507
NM_009661	11688	Alox8	arachidonate 8-lipoxygenase	chr11:69183885-69197843	3273	2	0	4	0	2	0	0	0	0	0	0	0	0.01895	0	0.029191	0	0.015922	0	0	0	0	0	0	0
NM_009662	11689	Alox5	arachidonate 5-lipoxygenase	chr6:116410071-116461178	2827	12	8	17	12	20	22	33	24	21	12	18	18	0.131528	0.081047	0.143821	0.09798	0.183612	0.218792	0.31871	0.22122	0.185713	0.132437	0.169607	0.18094
NM_009663	11690	Alox5ap	arachidonate 5-lipoxygenase activating protein, transcript variant 1	chr5:149265004-149288153	1014	203	240	393	324	185	276	226	316	298	232	213	300	6.19686	6.86079	9.26192	7.35387	4.75212	7.68962	6.09869	8.20885	7.37922	7.13326	5.58035	8.75455
NM_001308462	11690	Alox5ap	arachidonate 5-lipoxygenase activating protein, transcript variant 2	chr5:149265004-149288153	943	25	0	0	22	1	0	17	0	0	0	0	1	0.813412	0	0	0.520066	0.02055	0	0.473681	0	0	0	0	0.023896
NM_023040	11692	Gfer	growth factor, erv1 (S. cerevisiae)-like (augmenter of liver regeneration)	chr17:24693191-24696156	1775	800	805	1059	1113	975	907	1068	791	1019	870	922	883	13.9751	13.1959	14.2792	14.4679	14.3045	14.4609	16.4998	11.7465	14.4474	15.2789	13.8386	14.7278
NM_007441	11694	Alx3	aristaless-like homeobox 3	chr3:107595031-107605875	1973	0	0	0	0	0	0	0	0	0	0	0	0	0	0	0	0	0	0	0	0	0	0	0	0
NM_007442	11695	Alx4	aristaless-like homeobox 4	chr2:93642434-93681339	5203	0	3	5	6	0	0	3	0	0	0	0	5	0	0.011189	0.018408	0.025953	0	0	0.01055	0	0	0	0	0.022774
NM_009664	11698	Ambn	ameloblastin, transcript variant 2	chr5:88455991-88468529	1872	0	0	0	0	0	0	0	0	0	0	0	0	0	0	0	0	0	0	0	0	0	0	0	0
NM_001303431	11698	Ambn	ameloblastin, transcript variant 1	chr5:88455991-88468529	1917	0	0	0	0	0	0	0	0	0	0	3	0	0	0	0	0	0	0	0	0	0	0	0.027806	0
NM_007443	11699	Ambp	alpha 1 microglobulin/bikunin	chr4:63143275-63154172	1267	0	0	0	0	3	0	0	0	0	0	7	0	0	0	0	0	0.041131	0	0	0	0	0	0.147251	0
NM_009665	11702	Amd1	S-adenosylmethionine decarboxylase 1	chr10:40287458-40302188	3206	1	1	428	1	1	1	55	1	1	1	1	1	0.001242	0.002636	3.18991	0.002366	0.001733	0.002116	0.467544	0.002648	0.001069	0.003781	0.000966	0.003676
NM_001081978	11704	Amelx	amelogenin, X-linked, transcript variant 1	chrX:169176114-169187209	811	0	0	0	0	0	0	0	4	0	0	0	0	0	0	0	0	0	0	0	0.130133	0	0	0	0
NM_001290371	11704	Amelx	amelogenin, X-linked, transcript variant 3	chrX:169180021-169187209	737	0	0	0	0	0	0	0	0	0	0	0	0	0	0	0	0	0	0	0	0	0	0	0	0
NM_009666	11704	Amelx	amelogenin, X-linked, transcript variant 2	chrX:169180021-169187209	809	0	0	0	0	0	0	0	0	0	0	0	0	0	0	0	0	0	0	0	0	0	0	0	0
NM_007445	11705	Amh	anti-Mullerian hormone	chr10:80805248-80807648	1665	6565	6054	11677	7542	6299	8644	12751	5795	5642	13316	6258	6293	122.265	105.823	167.92	104.555	98.5749	146.95	210.186	91.8202	85.3187	249.513	100.173	111.954
NM_001276301	11717	Ampd3	adenosine monophosphate deaminase 3, transcript variant 2	chr7:110768206-110812408	3978	0	576	0	1040	0	0	0	0	0	0	0	0	0	4.20975	0	6.03074	0	0	0	0	0	0	0	0
NM_009667	11717	Ampd3	adenosine monophosphate deaminase 3, transcript variant 1	chr7:110772604-110812408	4097	434	0	908	0	642	702	658	906	469	716	636	865	3.28178	0	5.3033	0	4.08025	4.84931	4.4034	5.83366	2.87703	5.44675	4.13236	6.25075
NM_133653	11720	Mat1a	methionine adenosyltransferase I, alpha	chr14:41105033-41124428	3486	103	77	135	183	133	105	145	158	348	64	110	77	0.912532	0.637081	0.925651	1.20511	0.987544	0.852453	1.14031	1.19342	2.50659	0.570234	0.835408	0.652346
NM_007446	11722	Amy1	amylase 1, salivary, transcript variant 1	chr3:113555952-113574762	1772	367	407	497	618	494	444	352	514	312	367	377	473	6.41553	6.68339	6.71354	8.0403	7.2513	7.08421	5.44312	7.6409	4.4303	6.45206	5.6558	7.89299
NM_001110505	11722	Amy1	amylase 1, salivary, transcript variant 2	chr3:113555952-113577750	1663	0	0	0	0	0	0	23	0	0	65	0	0	0	0	0	0	0	0	0.375771	0	0	1.20277	0	0
NM_001161731	11727	Ang	angiogenin, ribonuclease, RNase A family, 5, transcript variant 2	chr14:51091077-51102009	801	123	122	128	169	216	124	132	163	160	80	119	136	4.75318	4.39939	3.80755	4.85421	7.01525	4.36108	4.49428	5.36753	5.00812	3.09062	3.9308	5.00347
NM_007447	11727	Ang	angiogenin, ribonuclease, RNase A family, 5, transcript variant 1	chr14:51096000-51102009	1098	0	38	9	0	9	25	21	18	16	1	17	0	0	0.985503	0.178402	0	0.211597	0.639399	0.501878	0.429084	0.359076	0.000597	0.407364	0
NM_001123394	11730	Ang3	Mus musculus angiogenin, ribonuclease A family, member 3 (Ang3)	chr14:43957069-43963080	697	0	0	0	0	0	0	0	0	0	0	0	0	0	0	0	0	0	0	0	0	0	0	0	0
NM_007449	11731	Ang2	angiogenin, ribonuclease A family, member 2	chr14:51195486-51195923	438	2	0	0	0	0	0	0	0	0	2	0	0	0.136698	0	0	0	0	0	0	0	0	0.079696	0	0
NM_020332	11732	Ank	progressive ankylosis	chr15:27466677-27594907	3496	1545	1251	1699	1516	1409	1131	1083	1775	2062	807	1748	944	13.7031	10.4093	11.6325	10.0036	10.4997	9.15449	8.49954	13.3949	14.8467	7.19342	13.3222	7.99674
NM_001277280	11733	Ank1	ankyrin 1, erythroid, transcript variant 3	chr8:22974836-23150497	7778	0	0	0	0	0	0	0	0	0	0	0	0	0	0	0	0	0	0	0	0	0	0	0	0
NM_001110783	11733	Ank1	ankyrin 1, erythroid, transcript variant 1	chr8:22974836-23150497	8267	3	0	0	0	0	0	0	0	0	4	0	0	0.007746	0	0	0	0	0	0	0	0	0.013051	0	0
NM_001277281	11733	Ank1	ankyrin 1, erythroid, transcript variant 4	chr8:23035099-23150497	7964	0	0	0	0	0	0	0	0	0	0	0	0	0	0	0	0	0	0	0	0	0	0	0	0
NM_001277284	11733	Ank1	ankyrin 1, erythroid, transcript variant 5	chr8:23035099-23150497	8039	16	0	11	72	22	51	46	0	6	35	2	32	0.058668	0	0.032158	0.205165	0.068524	0.179122	0.154651	0	0.017512	0.133102	0.00517	0.117737
NM_001277286	11733	Ank1	ankyrin 1, erythroid, transcript variant 6	chr8:23058259-23150497	8175	0	0	7	0	0	0	0	0	0	0	0	0	0	0	0.019241	0	0	0	0	0	0	0	0	0
NR_102385	11733	Ank1	ankyrin 1, erythroid, transcript variant 8	chr8:23058259-23150497	6856	0	0	0	0	0	0	0	0	0	0	0	0	0	0	0	0	0	0	0	0	0	0	0	0
NR_102386	11733	Ank1	ankyrin 1, erythroid, transcript variant 9	chr8:23058259-23150497	8366	34	28	49	52	34	12	30	15	27	42	29	19	0.122472	0.094592	0.138948	0.143044	0.104191	0.039693	0.097696	0.045912	0.078402	0.153041	0.091698	0.065105
NM_031158	11733	Ank1	ankyrin 1, erythroid, transcript variant 2	chr8:23058259-23150497	8163	0	0	0	0	0	0	0	0	0	0	0	0	0	0	0	0	0	0	0	0	0	0	0	0
NM_001277289	11733	Ank1	ankyrin 1, erythroid, transcript variant 7	chr8:23058259-23150497	8253	0	0	0	0	0	0	0	0	0	0	0	0	0	0	0	0	0	0	0	0	0	0	0	0
NM_001310436	11733	Ank1	ankyrin 1, erythroid, transcript variant 10	chr8:23139030-23150497	2908	322	340	307	473	356	486	471	217	529	476	346	400	3.42747	3.39794	2.51962	3.75161	3.18964	4.72648	4.44522	1.96441	4.57991	5.10516	3.16737	4.06817
NM_001310437	11733	Ank1	ankyrin 1, erythroid, transcript variant 11	chr8:23139030-23150497	2958	90	117	179	205	33	52	110	104	231	111	163	59	0.935461	1.1455	1.44326	1.59619	0.284782	0.495313	1.01591	0.924446	1.96129	1.16096	1.4604	0.58395
NM_146005	11735	Ank3	ankyrin 3, epithelial, transcript variant 2	chr10:69533708-70027436	10025	111	167	184	1	159	113	169	197	670	175	0	1	0.342202	0.484657	0.438035	7.1e-05	0.411649	0.31774	0.46075	0.516324	1.68224	0.543989	0	0.001859
NM_170730	11735	Ank3	ankyrin 3, epithelial, transcript variant 9	chr10:69533708-70027436	6656	0	27	0	0	0	0	79	0	0	0	0	0	0	0.117929	0	0	0	0	0.323019	0	0	0	0	0
NM_170728	11735	Ank3	ankyrin 3, epithelial, transcript variant 1	chr10:69533708-70027436	9320	425	621	465	428	1032	879	508	484	667	990	742	498	1.41125	1.93684	1.19359	1.05864	2.88374	2.66807	1.4945	1.36871	1.79979	3.31301	2.11964	1.58142
NM_170689	11735	Ank3	ankyrin 3, epithelial, transcript variant 4	chr10:69533708-70027436	9971	312	587	640	483	1210	774	699	435	453	838	722	683	0.969054	1.71248	1.53542	1.11726	3.16173	2.19691	1.92341	1.1508	1.14314	2.62112	1.9296	2.0278
NM_170688	11735	Ank3	ankyrin 3, epithelial, transcript variant 3	chr10:69533708-70027436	9437	114	128	168	0	132	99	169	163	796	164	0	0	0.374164	0.392802	0.423918	0	0.36395	0.29651	0.490723	0.453142	2.12269	0.540311	0	0
NM_170690	11735	Ank3	ankyrin 3, epithelial, transcript variant 5	chr10:69533708-70027436	9962	139	0	178	1	100	210	261	0	532	91	0	3	0.431397	0	0.426516	0.000862	0.261061	0.595688	0.718467	0	1.34293	0.282682	0	0.006089
NM_170729	11735	Ank3	ankyrin 3, epithelial, transcript variant 8	chr10:69533708-70027436	9908	889	561	1007	809	1395	1235	1526	1156	395	1454	1035	414	2.78159	1.64629	2.43181	1.88409	3.66674	3.5273	4.22611	3.07722	1.00266	4.57665	2.78388	1.2363
NM_170687	11735	Ank3	ankyrin 3, epithelial, transcript variant 6	chr10:69925532-70027436	7554	74	58	204	162	170	2	122	5	6	6	3	7	0.302426	0.223164	0.643652	0.495012	0.583383	0.005948	0.44249	0.016891	0.018844	0.023677	0.007057	0.027373
NM_009670	11735	Ank3	ankyrin 3, epithelial, transcript variant 7	chr10:69925532-70027436	6966	81	43	135	141	134	0	93	0	0	0	0	0	0.35618	0.17673	0.464019	0.466791	0.497954	0	0.363969	0	0	0	0	0
NM_009671	11736	Ankfy1	ankyrin repeat and FYVE domain containing 1	chr11:72690002-72772146	8034	4227	4610	5384	4799	4815	4129	3918	4907	4335	3899	4339	3802	16.3144	16.7017	16.0459	13.7864	15.6144	14.5444	13.3836	16.1138	13.5841	15.1394	14.3929	14.0184
NM_009672	11737	Anp32a	acidic (leucine-rich) nuclear phosphoprotein 32 family, member A	chr9:62341343-62378805	2092	7303	7323	8770	9742	8956	7949	7882	7829	9389	7074	8206	7564	108.247	101.892	100.373	107.489	111.548	107.547	103.397	98.7374	112.999	105.499	104.539	107.105
NM_007450	11739	Slc25a4	solute carrier family 25 (mitochondrial carrier, adenine nucleotide translocator), member 4	chr8:46207341-46211009	1106	8320	7819	11554	12638	10087	8882	8925	9211	11084	8555	10211	9597	233.278	205.777	250.14	263.742	237.627	227.301	221.464	219.727	252.315	241.315	246.062	257.049
NM_007451	11740	Slc25a5	solute carrier family 25 (mitochondrial carrier, adenine nucleotide translocator), member 5	chrX:36795597-36798808	1295	10482	10697	16337	18456	13113	12333	12373	14490	16165	13554	13918	13843	250.994	240.435	302.066	328.965	263.841	269.55	262.227	295.21	314.277	326.547	286.436	316.652
NM_013469	11744	Anxa11	annexin A11	chr14:25842155-25886804	2395	1509	1475	1444	1241	877	1450	1301	1620	2160	880	1378	1041	19.5346	17.9196	14.4287	11.9575	9.53099	17.1287	14.8979	17.8405	22.7018	11.453	15.3251	12.87
NM_013470	11745	Anxa3	annexin A3	chr5:96793385-96845968	1597	1529	2264	2494	2916	3132	2271	2070	2053	2152	1825	1928	2278	29.6813	41.2581	37.3789	42.1443	51.0978	40.2367	35.5586	33.9135	33.9287	35.6361	32.1644	42.253
NM_001331120	11746	Anxa4	Mus musculus annexin A4 (Anxa4), transcript variant 1	chr6:86736840-86775114	2093	227	268	311	525	193	459	194	438	165	221	189	253	3.35731	3.72006	3.551	5.78088	2.39164	6.20627	2.53939	5.51802	1.98446	3.29063	2.40354	3.57495
NM_013471	11746	Anxa4	annexin A4	chr6:86736840-86793584	2003	2263	2771	3260	2951	2811	2916	2616	2735	2537	2227	2699	2460	35.0284	40.2673	38.9701	34.0022	36.5647	41.1988	35.8383	36.0219	31.8835	34.6846	35.9123	36.3714
NM_009673	11747	Anxa5	annexin A5	chr3:36448924-36475887	1723	11617	10163	13580	11908	9514	10577	9724	12849	13176	7519	11040	9000	209.072	171.682	188.708	159.516	143.87	173.761	154.887	196.753	192.535	136.138	170.767	154.732
NM_001110211	11749	Anxa6	annexin A6, transcript variant 2	chr11:54978953-55033471	2652	2949	2490	3415	4028	2370	2582	3193	4190	3714	2870	2368	3205	34.474	27.3238	30.827	35.0505	23.2859	27.5492	33.0409	41.6766	35.2576	33.7599	23.7898	35.7895
NM_013472	11749	Anxa6	annexin A6, transcript variant 1	chr11:54978953-55033471	2670	2107	2179	2795	2306	2853	1776	1793	1912	2904	1456	1939	1529	24.4698	23.7549	25.0638	19.9339	27.8338	18.8191	18.4286	18.89	27.3794	17.0024	19.3517	16.9601
NR_138556	11749	Anxa6	Mus musculus annexin A6 (Anxa6), transcript variant 3	chr11:54978953-55033471	2591	0	0	0	0	0	0	0	0	0	0	0	0	0	0	0	0	0	0	0	0	0	0	0	0
NM_009674	11750	Anxa7	annexin A7, transcript variant 1	chr14:20455261-20480133	2965	671	685	1255	959	540	998	1089	478	541	565	700	822	7.00778	6.71988	10.1284	7.46106	4.7383	9.52105	10.0786	4.24981	4.59303	5.93702	6.29116	8.21205
NM_001110794	11750	Anxa7	annexin A7, transcript variant 2	chr14:20455261-20480133	2850	3450	4002	4203	4503	3739	3803	2909	4877	4226	2775	4087	3282	37.5304	40.8707	35.3083	36.4699	34.1829	37.7709	28.0075	45.1481	37.3335	30.3768	38.2163	34.1124
NM_001281845	11752	Anxa8	annexin A8, transcript variant 2	chr14:34085979-34100568	1801	0	0	66	0	0	0	0	1	0	8	0	0	0	0	0.868136	0	0	0	0	0.001792	0	0.121512	0	0
NM_013473	11752	Anxa8	annexin A8, transcript variant 1	chr14:34085979-34100568	1879	5	156	165	35	10	31	102	154	244	8	7	24	0.066017	2.40659	2.09739	0.42947	0.138536	0.451929	1.48911	2.14891	3.26243	0.132506	0.085106	0.377905
NM_009675	11754	Aoc3	amine oxidase, copper containing 3	chr11:101330606-101339430	4396	2736	1963	2770	2498	3393	5076	2678	2851	1432	2620	2247	1975	19.2946	12.997	15.0845	13.1123	20.109	32.682	16.7193	17.1096	8.2003	18.5902	13.6188	13.3068
NM_007452	11757	Prdx3	peroxiredoxin 3	chr19:60864066-60874538	1445	7274	7578	9084	9201	7906	9334	7186	8610	6423	5559	7933	7196	156.091	152.634	150.512	146.963	142.558	182.828	136.485	157.195	111.903	120.013	146.318	147.519
NM_001303408	11758	Prdx6	peroxiredoxin 6, transcript variant 2	chr1:161240112-161251210	2489	1751	273	553	638	724	1781	312	1604	333	536	1576	753	21.8069	3.19001	5.31924	5.90862	7.57558	20.2438	3.43273	17.001	3.36745	6.70645	16.8689	8.95372
NM_007453	11758	Prdx6	peroxiredoxin 6, transcript variant 1	chr1:161240112-161251210	2378	5724	2654	6420	7003	5519	5104	2985	4695	3159	4829	5724	4850	74.6402	32.4828	64.6342	67.9713	60.4669	60.7464	34.4517	52.0905	33.4429	63.3476	64.1479	60.4054
NR_130150	11758	Prdx6	peroxiredoxin 6	chr1:161240112-161251210	2221	503	288	382	315	390	487	134	413	153	244	516	382	7.01851	3.76202	4.11801	3.27186	4.56706	6.19875	1.6439	4.90127	1.72776	3.4246	6.18208	5.08302
NM_009676	11761	Aox1	aldehyde oxidase 1	chr1:58029969-58106410	4382	1162	1170	1720	1045	1528	1831	926	1511	853	985	875	973	8.219	7.76979	9.39553	5.50376	9.08168	11.8212	5.79964	9.09606	4.89617	7.00849	5.31985	6.57274
NM_001243043	11764	Ap1b1	adaptor protein complex AP-1, beta 1 subunit, transcript variant 1	chr11:4947521-5042794	4315	1	2	4	1	2	1	0	23	1	2	1	1	0.006907	0.007403	0.01673	0.001297	0.00663	0.00096	0	0.136934	0.003164	0.008435	0.003738	0.00034
NM_007454	11764	Ap1b1	adaptor protein complex AP-1, beta 1 subunit, transcript variant 2	chr11:4986824-5042794	4088	1856	2232	2722	2550	2158	2062	1963	2211	2304	2138	1903	1751	14.0791	15.8927	15.9404	14.3944	13.7502	14.2758	13.1783	14.2669	14.19	16.3147	12.4065	12.6838
NM_001243044	11764	Ap1b1	adaptor protein complex AP-1, beta 1 subunit, transcript variant 3	chr11:4986824-5042794	4097	0	0	0	0	0	0	187	0	160	0	182	157	0	0	0	0	0	0	1.24772	0	0.979916	0	1.17837	1.12803
NM_009677	11765	Ap1g1	adaptor protein complex AP-1, gamma 1 subunit, transcript variant 1	chr8:109778583-109864209	6875	2607	3342	2835	2206	3437	2937	3182	3409	3326	2376	2436	3009	11.7569	14.1476	9.87265	7.40601	13.0231	12.0899	12.7031	13.0792	12.1808	10.7795	9.44238	12.9615
NM_001301211	11765	Ap1g1	adaptor protein complex AP-1, gamma 1 subunit, transcript variant 2	chr8:109778583-109864209	6866	2733	2400	3766	4314	3183	2509	2843	2679	3180	3096	3624	2313	12.3424	10.1711	13.1307	14.5017	12.076	10.3436	11.3632	10.2946	11.658	14.0682	14.0647	9.97874
NM_001303502	11766	Ap1g2	adaptor protein complex AP-1, gamma 2 subunit, transcript variant 2	chr14:55098835-55106593	2611	137	124	342	296	105	129	160	240	195	168	126	107	1.6173	1.3755	3.13495	2.6096	1.04153	1.39	1.67248	2.42414	1.87094	2.00517	1.27733	1.20455
NM_007455	11766	Ap1g2	adaptor protein complex AP-1, gamma 2 subunit, transcript variant 1	chr14:55098835-55106593	2688	292	403	400	357	472	410	307	361	382	318	380	338	3.36779	4.36154	3.55641	3.05775	4.57356	4.30882	3.12584	3.54278	3.56954	3.68626	3.76628	3.7152
NM_007456	11767	Ap1m1	adaptor-related protein complex AP-1, mu subunit 1	chr8:72240018-72257386	2085	2280	2629	3555	3574	3126	2261	2757	2656	3580	2966	2688	2974	33.9101	36.7018	40.8237	39.5615	39.0558	30.6945	36.2863	33.602	43.2255	44.3686	34.3581	42.2473
NM_001110300	11768	Ap1m2	adaptor protein complex AP-1, mu 2 subunit, transcript variant 1	chr9:21295457-21312333	1738	25	0	27	53	0	34	97	40	24	1	62	1	0.444999	0	0.363942	0.694306	0	0.548745	1.52234	0.60185	0.342163	0.017345	0.937719	0.011331
NM_009678	11768	Ap1m2	adaptor protein complex AP-1, mu 2 subunit, transcript variant 2	chr9:21295457-21312333	1732	55	112	91	156	152	113	94	82	35	124	79	121	0.971856	1.86905	1.2549	2.07823	2.28375	1.83201	1.47698	1.23811	0.496792	2.23316	1.21216	2.06875
NM_007457	11769	Ap1s1	adaptor protein complex AP-1, sigma 1	chr5:137034994-137046060	1277	1638	1668	2079	2222	1755	1887	1802	1691	2322	1500	1815	1607	39.7642	38.0019	38.9638	40.1588	35.8101	41.8121	38.7262	34.9331	45.7766	36.6451	37.8731	37.272
NM_024406	11770	Fabp4	fatty acid binding protein 4, adipocyte	chr3:10204343-10208576	641	352	522	309	632	211	239	576	839	178	141	188	468	17.0254	23.6593	11.5268	22.7445	8.57555	10.5116	24.6276	34.501	6.96543	6.86156	7.81444	21.589
NM_007458	11771	Ap2a1	adaptor-related protein complex 2, alpha 1 subunit, transcript variant 1	chr7:44900373-44929490	3443	3	2	6	129	3	1	2	2	204	2	3	2	0.022322	0.009	0.041667	0.860836	0.021573	0.000895	0.014304	0.011145	1.49015	0.014997	0.020617	0.014171
NM_001077264	11771	Ap2a1	adaptor-related protein complex 2, alpha 1 subunit, transcript variant 2	chr7:44900373-44929490	3377	2305	2505	2600	2433	2358	2455	2728	2268	2803	2387	2304	2122	21.1636	21.5837	18.4324	16.626	18.1878	20.5761	22.1665	17.7189	20.8982	22.0468	18.1819	18.6104
NM_007459	11772	Ap2a2	adaptor-related protein complex 2, alpha 2 subunit	chr7:141562180-141633011	4639	2729	3126	3830	3888	3133	3067	3358	3322	3655	3008	2862	2821	18.2372	19.6139	19.7674	19.3435	17.5973	18.7133	19.8637	18.8926	19.8341	20.2247	16.4376	18.0097
NM_009679	11773	Ap2m1	adaptor-related protein complex 2, mu 1 subunit, transcript variant 1	chr16:20535480-20544909	2937	14	1089	1326	3496	600	789	695	836	1117	2272	1140	781	0.138457	10.7917	10.8078	27.47	5.32258	7.59957	6.48869	7.50174	9.56906	24.1315	10.3367	7.87498
NM_001302970	11773	Ap2m1	adaptor-related protein complex 2, mu 1 subunit, transcript variant 2	chr16:20535480-20544909	2931	6970	6877	8035	5754	6566	6956	6831	7701	8863	3985	6839	5960	73.7418	68.2939	65.6405	45.3101	58.3641	67.1745	63.9603	69.3223	76.1338	42.4161	62.1863	60.2318
NM_009680	11774	Ap3b1	adaptor-related protein complex 3, beta 1 subunit	chr13:94358960-94566316	4020	3402	3540	4203	4320	4158	3714	3789	3462	3536	3528	3800	3440	26.2375	25.6283	25.0341	24.8049	26.9469	26.1447	25.867	22.7165	22.1419	27.3765	25.1927	25.345
NM_021492	11775	Ap3b2	adaptor-related protein complex 3, beta 2 subunit	chr7:81460399-81493925	3806	40	27	22	39	33	63	33	21	8	22	28	22	0.32568	0.203996	0.132895	0.232383	0.223094	0.468063	0.230763	0.143245	0.052924	0.180021	0.192401	0.170386
NM_007460	11776	Ap3d1	adaptor-related protein complex 3, delta 1 subunit	chr10:80706978-80742211	4730	3778	4612	6078	5317	5361	4316	4366	4628	4854	4984	4253	3986	24.7652	28.3806	30.7644	25.9437	29.5303	25.8273	25.3297	25.813	25.8358	32.8747	23.9591	24.9621
NM_009681	11777	Ap3s1	adaptor-related protein complex 3, sigma 1 subunit, transcript variant 1	chr18:46741876-46790826	1520	1716	2002	1726	2449	1809	1828	1624	2296	2591	1402	2399	2028	34.9937	38.3295	27.1766	37.1827	31.0087	34.0279	29.3112	39.8487	42.9074	28.7729	42.0495	39.518
NM_001303015	11777	Ap3s1	adaptor-related protein complex 3, sigma 1 subunit, transcript variant 2	chr18:46741876-46790826	1561	17	16	297	91	81	46	288	60	45	66	11	8	0.334291	0.292392	4.55023	1.33464	1.35039	0.830136	5.04893	1.00894	0.721312	1.30809	0.17343	0.149737
NM_009682	11778	Ap3s2	adaptor-related protein complex 3, sigma 2 subunit	chr7:79875325-79920640	5804	2111	2258	2564	2569	2689	2444	2505	2184	2212	2055	2430	2110	11.2753	11.3231	10.5753	10.2153	12.069	11.9161	11.8422	9.92727	9.59334	11.0437	11.1554	10.7668
NM_021392	11781	Ap4m1	adaptor-related protein complex AP-4, mu 1	chr5:138172021-138178685	1716	724	741	1149	1051	931	718	807	863	880	815	802	812	13.0824	12.5597	16.0207	14.1278	14.1246	11.8361	12.9026	13.2588	12.9083	14.8	12.4489	14.0032
NM_001329699	11782	Ap4s1	Mus musculus adaptor-related protein complex AP-4, sigma 1 (Ap4s1), transcript variant 3	chr12:51690966-51738933	864	39	14	0	0	15	73	17	0	18	0	0	24	1.39127	0.467528	0	0	0.445381	2.38922	0.526007	0	0.512429	0	0	0.789203
NM_021710	11782	Ap4s1	adaptor-related protein complex AP-4, sigma 1	chr12:51690966-51738933	1107	486	529	683	822	605	650	524	582	538	492	712	704	13.6028	13.9092	14.7695	17.1203	14.2396	16.6076	12.9851	13.8687	12.2318	13.8538	17.1339	18.8301
NM_001329698	11782	Ap4s1	Mus musculus adaptor-related protein complex AP-4, sigma 1 (Ap4s1), transcript variant 1	chr12:51690966-51738933	1810	41	161	95	177	111	72	106	126	76	59	101	43	0.690324	2.5819	1.24505	2.24496	1.58614	1.11456	1.60498	1.83406	1.05635	1.00799	1.47709	0.687755
NM_009684	11783	Apaf1	apoptotic peptidase activating factor 1, transcript variant 2	chr10:90989311-91082743	6514	698	1081	1194	479	504	413	930	407	654	675	889	774	3.32175	4.82627	4.38538	1.69444	2.01345	1.79413	3.91514	1.64767	2.52562	3.23143	3.63542	3.51935
NM_001042558	11783	Apaf1	apoptotic peptidase activating factor 1, transcript variant 1	chr10:90989311-91082743	6557	644	545	635	1175	1404	802	777	1217	1601	724	827	529	3.04209	2.4185	2.31708	4.13544	5.57636	3.46129	3.2498	4.89633	6.14564	3.44058	3.35789	2.38645
NM_001282947	11783	Apaf1	apoptotic peptidase activating factor 1, transcript variant 3	chr10:90989311-91082743	6481	0	0	0	0	0	0	168	0	0	0	0	0	0	0	0	0	0	0	0.707307	0	0	0	0	0
NM_007461	11784	Apba2	amyloid beta (A4) precursor protein-binding, family A, member 2, transcript variant 3	chr7:64501706-64753876	3319	74	100	76	117	90	0	91	168	0	0	77	76	0.690781	0.874323	0.542606	0.810597	0.700207	0	0.751456	1.33237	0	0	0.614591	0.675769
NM_001291166	11784	Apba2	amyloid beta (A4) precursor protein-binding, family A, member 2, transcript variant 1	chr7:64502138-64753876	3322	0	0	68	0	0	114	0	0	47	58	0	0	0	0	0.483867	0	0	0.965209	0	0	0.354053	0.539151	0	0
NM_001291167	11784	Apba2	amyloid beta (A4) precursor protein-binding, family A, member 2, transcript variant 2	chr7:64502138-64753876	3268	0	0	0	0	0	0	0	0	0	0	0	0	0	0	0	0	0	0	0	0	0	0	0	0
NM_001253887	11785	Apbb1	amyloid beta (A4) precursor protein-binding, family B, member 1, transcript variant 3	chr7:105558465-105569318	1922	0	0	0	0	0	0	0	0	0	0	0	0	0	0	0	0	0	0	0	0	0	0	0	0
NM_001253885	11785	Apbb1	amyloid beta (A4) precursor protein-binding, family B, member 1, transcript variant 1	chr7:105558465-105581491	2922	1	0	0	0	1	0	1	2	2	1	3	0	0.009974	0	0	0	0.005344	0	0.002708	0.011052	0.016628	0.004809	0.026808	0
NM_001253886	11785	Apbb1	amyloid beta (A4) precursor protein-binding, family B, member 1, transcript variant 4	chr7:105558465-105581491	2916	429	484	517	522	500	456	394	527	517	391	479	403	4.56102	4.82739	4.24212	4.1253	4.46018	4.42412	3.70429	4.76716	4.45864	4.1772	4.37793	4.08791
NM_009685	11785	Apbb1	amyloid beta (A4) precursor protein-binding, family B, member 1, transcript variant 2	chr7:105558465-105581653	2730	100	0	114	68	0	0	80	0	91	56	97	108	1.1332	0	0.995477	0.573563	0	0	0.803662	0	0.835757	0.631256	0.942279	1.17077
NM_001310600	11785	Apbb1	amyloid beta (A4) precursor protein-binding, family B, member 1, transcript variant 5	chr7:105558483-105568777	1965	23	0	0	28	0	0	0	37	22	0	0	26	0.351973	0	0	0.318949	0	0	0	0.484846	0.272599	0	0	0.377964
NM_001201416	11787	Apbb2	amyloid beta (A4) precursor protein-binding, family B, member 2, transcript variant 5	chr5:66298725-66337665	4768	84	90	108	181	88	0	74	191	144	69	92	89	0.54333	0.544446	0.538681	0.873698	0.476635	0	0.425638	1.0539	0.755539	0.448115	0.510004	0.549161
NM_001201415	11787	Apbb2	amyloid beta (A4) precursor protein-binding, family B, member 2, transcript variant 4	chr5:66298725-66618817	6602	146	153	171	0	162	244	137	276	291	209	203	154	0.682833	0.674296	0.619257	0	0.637007	1.0458	0.56687	1.09955	1.10864	0.983024	0.816611	0.689693
NM_009686	11787	Apbb2	amyloid beta (A4) precursor protein-binding, family B, member 2, transcript variant 1	chr5:66298725-66618817	6671	210	153	0	297	134	0	148	281	284	132	170	123	0.973349	0.665474	0	1.02587	0.522173	0	0.608235	1.10805	1.06907	0.61374	0.678371	0.543297
NM_001310626	11787	Apbb2	amyloid beta (A4) precursor protein-binding, family B, member 2, transcript variant 6	chr5:66298725-66618817	6599	146	161	191	8	160	265	148	279	355	217	203	171	0.685239	0.708749	0.69049	0.027291	0.628674	1.13449	0.613813	1.11464	1.35448	1.02431	0.815848	0.764847
NM_001201413	11787	Apbb2	amyloid beta (A4) precursor protein-binding, family B, member 2, transcript variant 2	chr5:66298725-66618817	6665	1351	1446	1804	1185	556	990	963	1815	1979	436	1314	886	6.28361	6.31454	6.47801	4.10062	2.17088	4.20024	3.96192	7.1827	7.47475	2.03668	5.2541	3.93684
NM_001201414	11787	Apbb2	amyloid beta (A4) precursor protein-binding, family B, member 2, transcript variant 3	chr5:66298725-66618817	6668	54	27	63	90	30	63	170	60	74	26	12	10	0.247024	0.114535	0.225629	0.308828	0.115359	0.266263	0.698922	0.236248	0.276418	0.117173	0.046858	0.040504
NM_007462	11789	Apc	adenomatosis polyposis coli	chr18:34220984-34322190	12449	4277	4959	5736	4692	5775	5002	4924	5503	4573	4332	4568	4059	10.6534	11.5945	11.032	8.69794	12.0869	11.3731	10.8548	11.6629	9.24817	10.8554	9.77776	9.65701
NM_007463	11790	Speg	SPEG complex locus, transcript variant 1	chr1:75375297-75432306	10787	190	267	340	291	296	199	0	431	339	261	171	158	0.545711	0.717897	0.753236	0.622061	0.714247	0.521063	0	1.05295	0.790927	0.753165	0.42028	0.431679
NM_001085371	11790	Speg	SPEG complex locus, transcript variant 3	chr1:75382114-75404565	3395	187	41	155	101	18	146	218	0	178	96	212	191	1.69944	0.346155	1.09149	0.682462	0.135324	1.21105	1.75926	0	1.31632	0.875713	1.66117	1.66084
NM_001085370	11790	Speg	SPEG complex locus, transcript variant 2	chr1:75385610-75432304	9885	0	0	0	0	0	0	228	0	0	0	43	43	0	0	0	0	0	0	0.633058	0	0	0	0.115217	0.127824
NM_001173477	11790	Speg	SPEG complex locus, transcript variant 4	chr1:75400085-75404565	1408	134	234	259	295	158	212	118	317	260	192	131	117	2.93756	4.82493	4.39796	4.83107	2.91563	4.24619	2.28498	5.93865	4.64321	4.24337	2.4698	2.45995
NM_009687	11792	Apex1	apurinic/apyrimidinic endonuclease 1	chr14:50924949-50927188	1307	2721	2982	3549	4239	3710	3279	2985	3116	3472	2975	3087	3263	64.5386	66.4083	65.0139	74.8634	73.9606	71.0067	62.683	62.8987	66.8723	71.0028	62.9361	73.936
NM_001314013	11793	Atg5	autophagy related 5, transcript variant 2	chr10:44268339-44364299	2300	55	79	116	153	67	131	91	81	129	66	70	49	0.73909	0.997776	1.20267	1.53093	0.754956	1.60454	1.08021	0.924297	1.40491	0.886678	0.804075	0.626983
NM_053069	11793	Atg5	autophagy related 5, transcript variant 1	chr10:44268339-44364299	2379	1736	2015	2189	2524	2030	1982	1796	2132	1725	1457	2254	1974	22.6265	24.6485	22.0273	24.4807	22.2239	23.5746	20.7165	23.6386	18.2478	19.1021	25.2432	24.5783
NM_007464	11796	Birc3	baculoviral IAP repeat-containing 3	chr9:7848701-7873170	2811	856	1036	1339	1175	1140	1172	963	1090	794	876	967	929	9.43471	10.7242	11.3981	9.64094	10.566	11.7965	9.39599	10.229	7.10889	9.71516	9.16279	9.78073
NM_001291503	11797	Birc2	baculoviral IAP repeat-containing 2, transcript variant 2	chr9:7818226-7836806	3376	1327	835	2314	992	1910	1658	1790	2111	1276	1724	2033	560	12.1841	7.19595	16.4054	6.77573	14.7373	13.8941	14.55	16.4974	9.51081	15.9289	16.0469	4.91263
NM_007465	11797	Birc2	baculoviral IAP repeat-containing 2, transcript variant 1	chr9:7818226-7837057	3332	1507	2493	1829	3253	2416	1947	1326	1823	1744	1120	1644	2770	14.0202	21.7751	13.1436	22.5294	18.8895	16.539	10.9201	14.4327	13.175	10.4815	13.1435	24.6192
NM_009688	11798	Xiap	X-linked inhibitor of apoptosis, transcript variant 3	chrX:42067836-42109664	6550	443	743	581	422	962	643	851	507	781	515	417	626	2.0958	3.30091	2.12322	1.48517	3.82579	2.77798	3.56447	2.04049	3.00179	2.45171	1.69469	2.82802
NR_125870	11798	Xiap	X-linked inhibitor of apoptosis, transcript variant 4	chrX:42068398-42109664	5772	315	890	661	0	698	928	306	324	389	510	0	0	1.68998	4.48688	2.74038	0	3.14829	4.54646	1.45032	1.47891	1.69597	2.75504	0	0
NM_001301639	11798	Xiap	X-linked inhibitor of apoptosis, transcript variant 1	chrX:42068398-42109664	6678	2955	2511	3953	3989	3567	2713	3430	4422	3256	3077	4422	4108	13.7217	10.941	14.1726	13.7846	13.9143	11.4957	14.0958	17.4694	12.2752	14.3744	17.6455	18.2202
NM_001301641	11798	Xiap	X-linked inhibitor of apoptosis, transcript variant 2	chrX:42071242-42109664	6465	741	934	12	929	259	775	319	233	4	5	261	8	3.55135	4.20278	0.042458	3.31381	1.04008	3.39216	1.35338	0.950442	0.015179	0.023827	1.07302	0.032082
NM_009689	11799	Birc5	baculoviral IAP repeat-containing 5, transcript variant 1	chr11:117849237-117855743	972	872	984	1217	1507	1286	1082	1315	971	1203	1077	1265	1022	27.8201	29.4639	29.9772	35.7812	34.4676	31.5011	37.1194	26.3378	31.151	34.5608	34.672	31.1241
NM_001012273	11799	Birc5	baculoviral IAP repeat-containing 5, transcript variant 3	chr11:117849237-117855743	3416	273	392	381	387	458	208	433	251	490	359	411	336	2.47784	3.33479	2.66913	2.61439	3.49206	1.72238	3.47305	1.93775	3.60607	3.27822	3.20188	2.90983
NM_001305258	11800	Api5	apoptosis inhibitor 5, transcript variant 1	chr2:94411727-94438186	3746	2719	2897	3241	2981	3349	2162	2697	3073	3429	2416	3127	2514	22.5068	22.5066	20.7116	18.3664	23.2912	16.3345	19.7554	21.6427	23.0462	20.1147	22.2427	19.8749
NM_007466	11800	Api5	apoptosis inhibitor 5, transcript variant 2	chr2:94411727-94438186	3741	2717	2989	3552	4035	3054	3548	3140	3696	3372	2915	3090	3105	22.5219	23.252	22.7329	24.8961	21.2704	26.8408	23.035	26.0639	22.6925	24.308	22.0084	24.5799
NM_001349003	11800	Api5	Mus musculus apoptosis inhibitor 5 (Api5), transcript variant 3	chr2:94411727-94438186	3797	174	431	246	202	253	140	288	304	326	124	355	180	1.41512	3.29932	1.54659	1.22586	1.72986	1.04219	2.08171	2.11115	2.15997	1.0112	2.48602	1.40145
NM_009690	11801	Cd5l	CD5 antigen-like	chr3:87357881-87371074	2037	106	64	265	229	80	61	145	175	153	31	66	169	1.61225	0.914399	3.11246	2.59001	1.01878	0.842419	1.95159	2.26517	1.88065	0.474511	0.859277	2.44879
NM_007467	11803	Aplp1	amyloid beta (A4) precursor-like protein 1	chr7:30434980-30445582	2392	197	166	132	165	148	171	103	173	159	75	130	132	2.55083	2.01083	1.31541	1.58421	1.60665	2.02014	1.18162	1.90027	1.67012	0.969605	1.44447	1.63351
NM_001102455	11804	Aplp2	amyloid beta (A4) precursor-like protein 2, transcript variant 1	chr9:31149557-31211815	3658	22492	11691	15339	18536	13278	13983	11599	18217	21483	9300	19599	13978	190.678	93.0263	100.403	116.96	94.5794	108.197	87.0221	131.389	147.87	79.3196	142.796	113.193
NM_009691	11804	Aplp2	amyloid beta (A4) precursor-like protein 2, transcript variant 3	chr9:31149557-31211815	3490	17081	10946	14685	11385	9665	8108	9883	15640	17791	8797	16842	9381	151.775	91.2893	100.746	75.2973	72.1555	65.7555	77.7212	118.237	128.351	78.6363	128.612	79.6193
NM_001102456	11804	Aplp2	amyloid beta (A4) precursor-like protein 2, transcript variant 2	chr9:31149557-31211815	3526	3090	1675	1772	2224	1088	1564	1324	2689	2297	950	2281	1585	27.172	13.8254	12.0277	14.5581	8.03859	12.5501	10.3031	20.1161	16.3973	8.39832	17.2374	13.3154
NM_009692	11806	Apoa1	apolipoprotein A-I	chr9:46228630-46230469	988	1070	1494	1745	2042	2577	1000	1677	956	1181	1736	1397	1432	33.5732	43.9937	42.2882	47.6891	67.9418	28.6482	46.575	25.5155	30.0867	54.8047	37.6759	42.9324
NM_001305585	11807	Apoa2	apolipoprotein A-II, transcript variant 4	chr1:171221564-171226379	865	11	10	12	12	18	4	22	8	9	15	18	8	0.394366	0.307774	0.331356	0.310339	0.523814	0.130894	0.694637	0.244018	0.261686	0.53961	0.53804	0.273974
NM_001305550	11807	Apoa2	apolipoprotein A-II, transcript variant 3	chr1:171225054-171226379	506	0	0	0	0	0	0	0	0	0	0	0	0	0	0	0	0	0	0	0	0	0	0	0	0
NM_013474	11807	Apoa2	apolipoprotein A-II, transcript variant 1	chr1:171225054-171226379	521	0	1	3	7	7	0	1	0	0	1	0	0	0	0.018663	0.120841	0.278722	0.319743	0	0.051766	0	0	0.049359	0	0
NR_131173	11807	Apoa2	apolipoprotein A-II, transcript variant 5	chr1:171225054-171226379	385	0	0	0	0	0	0	0	0	0	0	0	0	0	0	0	0	0	0	0	0	0	0	0	0
NM_001305549	11807	Apoa2	apolipoprotein A-II, transcript variant 2	chr1:171225054-171226379	518	0	6	0	0	0	0	19	0	0	0	7	0	0	0.29182	0	0	0	0	0.96824	0	0	0	0.335375	0
NM_007468	11808	Apoa4	apolipoprotein A-IV	chr9:46240844-46243458	1666	2413	3175	4135	5215	6466	3131	4993	2401	4032	5130	3777	4127	44.9061	55.4631	59.4186	72.2479	101.123	53.1891	82.2468	38.011	60.9279	96.0587	60.4144	73.3805
NM_031159	11810	Apobec1	apolipoprotein B mRNA editing enzyme, catalytic polypeptide 1, transcript variant 1	chr6:122577792-122602444	2265	69	9	88	13	56	17	73	61	68	0	137	277	0.935036	0.108189	0.921353	0.122506	0.640914	0.211013	0.877285	0.707503	0.751149	0	1.60261	3.61189
NM_001134391	11810	Apobec1	apolipoprotein B mRNA editing enzyme, catalytic polypeptide 1, transcript variant 2	chr6:122577792-122602444	2209	474	587	737	1145	448	654	441	718	384	474	414	604	6.65153	7.72348	7.98245	11.96	5.27917	8.36818	5.47625	8.57143	4.3766	6.68915	4.9887	8.09154
NM_009694	11811	Apobec2	apolipoprotein B mRNA editing enzyme, catalytic polypeptide 2	chr17:48419231-48432728	1218	3	3	9	0	9	3	10	7	2	0	3	5	0.050922	0.047797	0.15766	0	0.171144	0.069719	0.22534	0.129973	0.04114	0	0.043764	0.121366
NM_001110009	11812	Apoc1	apolipoprotein C-I, transcript variant 2	chr7:19689480-19692659	432	127	90	76	189	118	148	81	134	10	79	85	135	9.07503	6.05581	4.20048	10.0478	7.11157	9.64405	5.14233	8.1511	0.546483	5.67655	5.18599	9.19952
NM_007469	11812	Apoc1	apolipoprotein C-I, transcript variant 1	chr7:19689480-19692659	554	8	14	9	9	18	6	7	15	5	10	10	17	0.403924	0.68698	0.355202	0.35518	0.826915	0.271101	0.331283	0.704877	0.208344	0.527782	0.464076	0.862507
NM_001309795	11813	Apoc2	apolipoprotein C-II, transcript variant 2	chr7:19671579-19673920	574	0	0	0	0	0	0	0	0	0	8	0	0	0	0	0	0	0	0	0	0	0	0.434841	0	0
NM_001277944	11813	Apoc2	apolipoprotein C-II, transcript variant 1	chr7:19671579-19677941	727	9	15	19	25	8	3	13	26	10	0	7	8	0.383489	0.583138	0.598777	0.787159	0.282828	0.11623	0.489854	0.933897	0.34565	0	0.219964	0.325173
NM_023114	11814	Apoc3	apolipoprotein C-III, transcript variant 3	chr9:46233050-46235299	527	61	42	66	66	40	44	137	93	69	62	25	35	3.55446	2.29518	2.96635	2.88129	1.96837	2.3189	7.1098	4.61721	3.28295	3.66652	1.23838	1.93169
NM_001289833	11814	Apoc3	apolipoprotein C-III, transcript variant 4	chr9:46233050-46235299	459	18	0	11	31	12	0	0	0	0	0	0	0	1.20639	0	0.52485	1.51156	0.656291	0	0	0	0	0	0	0
NM_001289755	11814	Apoc3	apolipoprotein C-III, transcript variant 1	chr9:46233050-46235299	631	32	47	60	41	78	41	21	19	123	65	89	71	1.56392	2.14759	2.27298	1.48278	3.19425	1.80158	0.894741	0.781514	4.90439	3.19521	3.74192	3.30048
NM_001289756	11814	Apoc3	apolipoprotein C-III, transcript variant 2	chr9:46233050-46235636	601	7	13	31	55	87	58	14	6	112	87	88	69	0.351767	0.594993	1.20902	2.09442	3.76523	2.68829	0.610676	0.262753	4.67949	4.51323	3.8609	3.35575
NM_007470	11815	Apod	apolipoprotein D, transcript variant 1	chr16:31296192-31314808	2074	6	4	16	12	0	15	9	24	14	8	16	8	0.074763	0.056	0.184264	0.133444	0	0.203436	0.108504	0.304561	0.169962	0.120347	0.205484	0.100394
NM_001301354	11815	Apod	apolipoprotein D, transcript variant 3	chr16:31296192-31314808	2004	0	0	0	0	0	2	0	0	0	0	0	9	0	0	0	0	0	0.015174	0	0	0	0	0	0.126301
NM_001301353	11815	Apod	apolipoprotein D, transcript variant 2	chr16:31296192-31314808	2070	0	0	0	0	20	0	8	0	0	0	0	8	0	0	0	0	0.244651	0	0.097	0	0	0	0	0.113514
NM_001305819	11816	Apoe	apolipoprotein E, transcript variant 2	chr7:19696244-19698398	1240	181	265	274	298	375	423	253	389	164	86	236	273	4.50619	6.21682	5.29055	5.53235	7.86953	9.65075	5.59829	8.27124	3.32671	2.1572	5.05728	6.50425
NM_001305844	11816	Apoe	apolipoprotein E, transcript variant 4	chr7:19696244-19698621	1193	17	13	50	15	6	9	16	10	55	8	14	6	0.431144	0.311811	0.993001	0.27947	0.109996	0.193104	0.362725	0.211575	1.14531	0.204836	0.302968	0.133159
NM_001305843	11816	Apoe	apolipoprotein E, transcript variant 3	chr7:19696244-19699188	1343	124	97	293	319	147	118	127	207	72	33	140	143	2.86225	2.0924	5.20649	5.46767	2.85102	2.47385	2.57739	4.04772	1.34639	0.754879	2.7738	3.151
NM_009696	11816	Apoe	apolipoprotein E, transcript variant 1	chr7:19696244-19699188	1273	19130	21799	36589	45842	17259	21582	20372	27547	15774	13204	14393	36494	466.005	498.445	688.213	831.217	353.251	479.867	439.221	570.94	311.989	323.596	301.329	849.216
NM_013475	11818	Apoh	apolipoprotein H	chr11:108395297-108414396	1186	2	0	0	0	5	0	12	0	5	0	6	0	0.052296	0	0	0	0.087881	0	0.277475	0	0.084919	0	0.134835	0
NM_009697	11819	Nr2f2	nuclear receptor subfamily 2, group F, member 2, transcript variant 1	chr7:70351950-70360593	4216	2499	2825	2721	2331	2455	3569	2766	2834	1960	1749	2272	1822	18.3771	19.5037	15.4481	12.7589	15.1728	23.9593	18.0036	17.7302	11.7013	12.9428	14.3618	12.7971
NM_183261	11819	Nr2f2	nuclear receptor subfamily 2, group F, member 2, transcript variant 2	chr7:70351950-70366746	4164	425	407	750	694	474	596	481	594	365	408	614	561	3.15819	2.83863	4.31248	3.84637	2.95996	4.04565	3.1697	3.758	2.2063	3.05675	3.92962	3.98618
NM_001198824	11820	App	amyloid beta (A4) precursor protein, transcript variant 3	chr16:84954436-85173707	3300	2540	2380	3734	3439	2725	2080	3217	3270	3530	2494	3904	2304	23.8611	20.9868	27.0865	24.0498	21.5132	17.8354	26.7487	26.1441	26.9314	23.5792	31.5261	20.6823
NM_007471	11820	App	amyloid beta (A4) precursor protein, transcript variant 2	chr16:84954436-85173707	3132	1271	838	1523	1433	1289	1193	1114	1127	1337	863	1364	942	12.5783	7.78732	11.6382	10.5561	10.7221	10.7809	9.76114	9.48867	10.7433	8.59443	11.602	8.90512
NM_001198826	11820	App	amyloid beta (A4) precursor protein, transcript variant 6	chr16:84954436-85173707	3303	2812	2186	4093	3516	2694	3009	1897	3905	2988	2302	2681	3189	26.3973	19.2635	29.6709	24.567	21.2462	25.7796	15.7578	31.191	22.7702	21.7408	21.6287	28.5949
NM_001198823	11820	App	amyloid beta (A4) precursor protein, transcript variant 1	chr16:84954436-85173707	3357	2561	2589	2983	2356	1992	2205	2255	2972	3172	2171	2292	2431	23.6573	22.4471	21.2731	16.1962	15.4616	18.5869	18.435	23.3571	23.7869	20.1682	18.1909	21.4461
NM_001198825	11820	App	amyloid beta (A4) precursor protein, transcript variant 5	chr16:84954436-85173707	3246	2395	2447	3404	2953	2267	2463	2196	3358	2616	1933	2213	1944	22.8778	21.9415	25.1096	20.9934	18.1976	21.4772	18.5641	27.2886	20.288	18.574	18.1644	17.7369
NM_009698	11821	Aprt	adenine phosphoribosyl transferase	chr8:122574637-122576907	866	1539	1698	2156	2331	1513	1624	1722	1843	2258	1538	1659	1829	55.105	57.0486	59.604	62.1046	45.5223	53.0798	54.5706	56.1269	65.6268	55.3913	51.0318	62.5533
NM_007472	11826	Aqp1	aquaporin 1	chr6:55336299-55348555	2760	1241	1471	1831	2999	1848	1971	1444	2089	948	979	1532	2363	13.9417	15.5033	15.8829	25.0778	17.4427	20.2105	14.3523	19.9679	8.64622	11.0643	14.786	25.3592
NM_009699	11827	Aqp2	aquaporin 2	chr15:99579056-99584545	1416	30	25	14	18	13	85	19	10	24	52	15	18	0.655072	0.499871	0.236572	0.293422	0.23831	1.6853	0.368086	0.171019	0.426052	1.14554	0.282334	0.373255
NM_016689	11828	Aqp3	aquaporin 3	chr4:41092724-41098183	1763	5	6	10	0	0	8	5	2	9	10	0	0	0.070361	0.0989	0.135817	0	0	0.112388	0.062272	0.029635	0.114253	0.168385	0	0
NM_001308647	11829	Aqp4	aquaporin 4, transcript variant 2	chr18:15389394-15402999	5338	0	0	0	0	0	0	0	0	0	0	0	0	0	0	0	0	0	0	0	0	0	0	0	0
NM_009700	11829	Aqp4	aquaporin 4, transcript variant 1	chr18:15389394-15403758	5156	0	0	0	0	0	0	0	0	0	0	0	0	0	0	0	0	0	0	0	0	0	0	0	0
NM_001317729	11829	Aqp4	aquaporin 4, transcript variant 1	chr18:15389394-15403758	5156	0	0	0	0	0	0	0	0	0	0	0	0	0	0	0	0	0	0	0	0	0	0	0	0
NM_001308645	11829	Aqp4	aquaporin 4, transcript variant 7	chr18:15389394-15410982	5323	0	0	0	0	0	0	0	0	0	0	0	0	0	0	0	0	0	0	0	0	0	0	0	0
NM_001308642	11829	Aqp4	aquaporin 4, transcript variant 4	chr18:15389394-15410982	5272	0	0	0	0	0	0	0	0	0	0	0	0	0	0	0	0	0	0	0	0	0	0	0	0
NM_001308643	11829	Aqp4	aquaporin 4, transcript variant 5	chr18:15389394-15410982	5218	0	0	0	0	0	0	0	0	0	0	0	0	0	0	0	0	0	0	0	0	0	0	0	0
NM_001308641	11829	Aqp4	aquaporin 4, transcript variant 3	chr18:15389394-15410982	5088	0	0	0	0	0	0	0	0	0	0	0	0	0	0	0	0	0	0	0	0	0	0	0	0
NM_001308644	11829	Aqp4	aquaporin 4, transcript variant 6	chr18:15389394-15410982	5193	0	0	0	0	0	0	0	0	0	0	0	0	0	0	0	0	0	0	0	0	0	0	0	0
NM_001308646	11829	Aqp4	aquaporin 4, transcript variant 8	chr18:15389394-15410982	5507	0	0	0	0	0	3	0	4	0	0	0	0	0	0	0	0	0	0.01028	0	0.019164	0	0	0	0
NM_009701	11830	Aqp5	aquaporin 5	chr15:99591028-99594829	1551	76	51	44	98	70	120	159	85	70	72	71	56	1.51048	0.954625	0.678819	1.44359	1.16518	2.18811	2.80963	1.44436	1.12262	1.44676	1.21768	1.05331
NM_175087	11831	Aqp6	aquaporin 6	chr15:99601400-99605477	2060	0	0	0	0	0	0	0	0	0	0	0	0	0	0	0	0	0	0	0	0	0	0	0	0
NM_007473	11832	Aqp7	aquaporin 7	chr4:41033074-41048136	2524	16	10	17	18	20	15	9	4	11	8	4	4	0.186081	0.11053	0.157987	0.161717	0.203712	0.164445	0.086993	0.041814	0.099856	0.098523	0.042029	0.046831
NM_001109045	11833	Aqp8	aquaporin 8, transcript variant 2	chr7:123462294-123468003	1483	29	62	0	54	49	20	94	32	66	50	98	48	0.591473	1.21673	0	0.832646	0.844604	0.37758	1.72851	0.556743	1.11674	1.03249	1.75876	0.943793
NM_007474	11833	Aqp8	aquaporin 8, transcript variant 1	chr7:123462294-123468003	1486	15	0	53	41	38	0	27	15	23	20	0	46	0.296969	0	0.839812	0.627938	0.655717	0	0.495952	0.266226	0.382949	0.414355	0	0.907136
NM_009702	11834	Aqr	aquarius, transcript variant 1	chr2:114101161-114175339	4897	3436	3629	4361	4167	3900	2973	2957	3635	4238	3518	3393	3345	21.7532	21.5675	21.3236	19.6384	20.7481	17.1831	16.5697	19.5813	21.7869	22.4134	18.4667	20.2307
NM_001290788	11834	Aqr	aquarius, transcript variant 2	chr2:114105162-114175339	4414	10	310	116	177	599	192	563	311	267	228	192	208	0.06509	2.04412	0.625703	0.922027	3.5351	1.22932	3.49795	1.8556	1.51873	1.60625	1.1565	1.39181
NM_013476	11835	Ar	androgen receptor	chrX:98148757-98323218	10063	4723	5919	5463	5205	6037	5173	5740	4951	4749	4099	4898	4073	14.5539	17.1197	12.9967	11.9375	15.6298	14.5501	15.6547	12.9793	11.8813	12.708	12.972	11.988
NM_001159645	11836	Araf	Araf proto-oncogene, serine/threonine kinase, transcript variant 2	chrX:20848543-20852905	1571	990	842	1155	1348	1033	990	861	1261	1020	869	1132	1066	19.5337	15.5838	17.6005	19.7943	17.1203	17.8235	15.0329	21.1647	16.3352	17.244	19.1919	20.091
NM_009703	11836	Araf	Araf proto-oncogene, serine/threonine kinase, transcript variant 1	chrX:20848543-20860521	2360	1765	2107	2665	2631	2313	1917	1770	2220	2136	1948	2119	1895	23.1915	25.9786	27.0291	25.7307	25.5339	22.9841	20.5782	24.8145	22.7812	25.7498	23.9287	23.7861
NM_007475	11837	Rplp0	ribosomal protein, large, P0	chr5:115559467-115563729	1360	52469	52928	72703	76837	61675	57390	65475	59009	70519	58100	56521	56501	1196.42	1132.82	1280.01	1304.1	1181.63	1194.46	1321.36	1144.78	1305.56	1332.88	1107.65	1230.68
NM_001276684	11838	Arc	activity regulated cytoskeletal-associated protein, transcript variant 2	chr15:74669081-74672570	3056	65	0	0	46	0	0	16	0	80	0	0	0	0.653862	0	0	0.347211	0	0	0.142741	0	0.653089	0	0	0
NM_018790	11838	Arc	activity regulated cytoskeletal-associated protein, transcript variant 1	chr15:74669081-74672570	3059	102	34	40	34	22	28	12	74	183	15	238	54	1.02433	0.323529	0.312793	0.252833	0.187397	0.256069	0.107135	0.63314	1.50447	0.152688	2.06794	0.522362
NM_009704	11839	Areg	amphiregulin	chr5:91139599-91148432	1215	0	0	14	4	0	0	0	36	74	11	4	4	0	0	0.275709	0.075804	0	0	0	0.774237	1.53146	0.262128	0.087744	0.097526
NM_001130408	11840	Arf1	ADP-ribosylation factor 1, transcript variant 1	chr11:59211412-59228162	1991	393	632	510	807	363	592	516	737	552	998	558	503	6.11373	9.23008	6.12897	9.34589	4.74271	8.41506	7.11289	9.75725	6.97433	15.6364	7.46404	7.48308
NM_007476	11840	Arf1	ADP-ribosylation factor 1, transcript variant 2	chr11:59211412-59228267	1799	14151	15141	19089	20343	17543	15010	16122	16705	20114	14333	17275	15933	243.937	244.971	254.07	261.014	254.082	236.161	245.952	244.989	281.505	248.563	255.92	262.363
NM_001304574	11841	Arf2	ADP-ribosylation factor 2, transcript variant 2	chr11:103966725-103985350	2269	2066	1874	2387	2661	2210	1936	1923	2378	2709	1726	2227	2127	28.233	24.0396	25.1812	27.0687	25.3758	24.1445	23.258	27.6429	30.0502	23.7305	26.1492	27.7631
NM_007477	11841	Arf2	ADP-ribosylation factor 2, transcript variant 1	chr11:103966871-103985350	2673	0	37	103	52	4	4	0	47	40	47	1	62	0	0.392995	0.91592	0.441341	0.038992	0.031769	0	0.458761	0.375716	0.539834	0.009971	0.678781
NM_007478	11842	Arf3	ADP-ribosylation factor 3	chr15:98737626-98763118	3481	7773	7281	7869	6887	5619	7427	6997	7876	8211	5387	6979	5157	69.2419	60.8769	54.1259	45.6649	42.0552	60.3896	55.1668	59.6963	59.388	48.2808	53.4293	43.8862
NM_007479	11843	Arf4	ADP-ribosylation factor 4	chr14:26638197-26657258	2042	6788	8421	8779	9567	7151	7233	7975	9125	10745	6655	8804	7538	103.075	120.037	102.941	108.135	91.2468	100.252	107.191	117.9	132.481	101.678	114.907	109.343
NM_007480	11844	Arf5	ADP-ribosylation factor 5	chr6:28423640-28426499	933	3394	3708	4119	5087	3964	4074	4210	3778	4818	3347	4096	3875	112.786	115.672	105.701	125.84	110.702	123.599	123.834	106.814	130.013	111.903	117.007	123.01
NM_007481	11845	Arf6	ADP-ribosylation factor 6	chr12:69372150-69375980	3731	4962	5675	6176	6109	4575	5755	6594	6447	7743	4138	6085	4934	41.2391	44.2737	39.6339	37.7902	31.9474	43.6575	48.5024	45.5898	52.2524	34.6011	43.4676	39.1704
NM_007482	11846	Arg1	arginase, liver	chr10:24915207-24927470	1477	34	275	390	194	114	403	272	100	168	189	116	170	0.713666	5.40261	6.31626	3.02734	2.00012	7.71254	5.04479	1.77336	2.85295	3.98906	2.08553	3.40365
NM_009705	11847	Arg2	arginase type II	chr12:79130788-79156301	1417	156	275	324	324	291	272	290	240	122	231	362	247	3.40154	5.63687	5.46543	5.2669	5.34244	5.41347	5.60868	4.46362	2.1562	5.08055	6.79675	5.14292
NM_016802	11848	Rhoa	ras homolog family member A, transcript variant 1	chr9:108306160-108337943	2175	10929	12093	12045	14611	10092	12190	11655	12733	13933	8887	12998	10896	155.816	161.839	132.597	155.059	120.903	158.633	147.062	154.456	161.29	127.468	159.275	148.401
NM_001313962	11848	Rhoa	ras homolog family member A, transcript variant 3	chr9:108306797-108337943	1928	256	159	231	30	0	41	0	350	0	139	260	0	4.11287	2.39555	2.86116	0.349184	0	0.590746	0	4.78608	0	2.24189	3.59191	0
NM_001313961	11848	Rhoa	ras homolog family member A, transcript variant 2	chr9:108306797-108337943	2061	1610	1370	1149	283	978	328	1215	1434	1593	592	986	864	24.2246	19.3439	13.338	3.15869	12.3575	4.49433	16.172	18.3511	19.4591	8.95803	12.7422	12.4146
NM_007483	11852	Rhob	ras homolog family member B	chr12:8497759-8499985	2227	3614	3218	3576	4077	2524	3629	3261	3722	4964	2323	4149	3130	50.3213	42.0498	38.445	42.251	29.5217	46.116	40.1834	44.0965	56.1139	32.5423	49.6479	41.6335
NM_007484	11853	Rhoc	ras homolog family member C, transcript variant 2	chr3:104789034-104794459	1056	2569	2438	3370	3456	2488	2962	2624	3123	4146	2063	2798	2684	75.4394	67.1983	76.4091	75.5421	61.3859	79.3937	68.1874	78.0154	98.8364	60.9311	70.6108	75.269
NM_001291859	11853	Rhoc	ras homolog family member C, transcript variant 1	chr3:104789034-104794459	1074	171	254	164	293	120	126	91	57	263	185	177	167	4.93122	6.86838	3.63585	6.29378	2.89961	3.30979	2.32343	1.38212	6.15832	5.36437	4.38868	4.59483
NM_001329989	11854	Rhod	Mus musculus ras homolog family member D (Rhod), transcript variant 2	chr19:4423472-4439443	3346	119	56	15	56	10	8	91	65	90	81	15	10	1.09565	0.48629	0.106795	0.380737	0.076111	0.063406	0.745056	0.509651	0.672518	0.753418	0.114253	0.079827
NM_007485	11854	Rhod	ras homolog family member D	chr19:4423472-4439443	3342	627	431	588	503	342	488	351	561	718	278	706	486	5.81559	3.74962	4.20974	3.47092	2.66103	4.13251	2.88226	4.42732	5.40538	2.5892	5.62359	4.30757
NM_009706	11855	Arhgap5	Rho GTPase activating protein 5	chr12:52516077-52567851	5196	5328	5491	6278	6185	6051	5722	5766	6327	5115	4480	6330	5196	31.7976	30.7586	28.9275	27.472	30.3406	31.1668	30.456	32.1274	24.7825	26.8957	32.4651	29.6218
NM_009707	11856	Arhgap6	Rho GTPase activating protein 6, transcript variant 1	chrX:168795099-169304440	5515	148	56	324	31	260	40	152	27	240	29	197	9	0.832085	0.29243	1.40576	0.128359	1.22555	0.202403	0.754002	0.126378	1.09441	0.160628	0.950113	0.047602
NM_178754	11856	Arhgap6	Rho GTPase activating protein 6, transcript variant 2	chrX:169036611-169304440	4058	933	899	933	1012	931	830	789	1173	917	784	897	680	7.12494	6.44148	5.49955	5.75302	5.97212	5.78653	5.33414	7.6254	5.68574	6.02757	5.8848	4.95944
NR_109847	11856	Arhgap6	Rho GTPase activating protein 6, transcript variant 4	chrX:169036611-169304440	4197	1	1	0	2	1	2	1	2	2	1	1	2	0.00534	0.004052	0	0.00647	0.000553	0.012266	0.005827	0.006449	0.009518	0.000957	0.00132	0.007302
NM_001287530	11856	Arhgap6	Rho GTPase activating protein 6, transcript variant 3	chrX:169112878-169304440	4147	0	0	0	5	0	0	2	0	63	0	133	154	0	0	0	0.022264	0	0	0.006618	0	0.377157	0	0.849927	1.09559
NM_001301303	11857	Arhgdib	Rho, GDP dissociation inhibitor (GDI) beta, transcript variant 3	chr6:136923661-136939527	1155	1	0	1	53	0	51	1	2	1	1	37	0	0.018875	0	0.009442	1.04748	0	1.24258	0.018202	0.04123	0.015972	0.019792	0.834361	0
NM_001301305	11857	Arhgdib	Rho, GDP dissociation inhibitor (GDI) beta, transcript variant 4	chr6:136923661-136941503	1147	53	62	61	117	68	86	122	91	47	61	34	83	1.41217	1.56267	1.27302	2.34835	1.53057	2.1023	2.90265	2.08443	1.02848	1.64948	0.773166	2.13273
NM_001301308	11857	Arhgdib	Rho, GDP dissociation inhibitor (GDI) beta, transcript variant 5	chr6:136923661-136941756	997	1	28	0	0	0	1	0	27	1	1	0	0	0.005139	0.807846	0	0	0	0.009865	0	0.705177	0.000406	0.008981	0	0
NM_007486	11857	Arhgdib	Rho, GDP dissociation inhibitor (GDI) beta, transcript variant 1	chr6:136923661-136941756	1187	337	320	452	454	318	322	352	410	300	228	308	412	8.7878	7.84349	9.11574	8.81105	6.96079	7.6578	8.13783	9.09811	6.35997	5.98844	6.91374	10.2794
NM_001301309	11857	Arhgdib	Rho, GDP dissociation inhibitor (GDI) beta, transcript variant 6	chr6:136923661-136941899	978	30	0	28	0	0	31	28	0	0	0	0	0	0.946448	0	0.664607	0	0	0.88707	0.759392	0	0	0	0	0
NM_001301301	11857	Arhgdib	Rho, GDP dissociation inhibitor (GDI) beta, transcript variant 2	chr6:136923661-136941899	1168	56	53	110	76	0	82	47	115	161	63	34	45	1.46417	1.31299	2.25007	1.49591	0	1.98143	1.08896	2.58169	3.46899	1.66133	0.761542	1.12347
NM_009708	11858	Rnd2	Rho family GTPase 2	chr11:101468338-101471306	684	738	591	952	1022	1456	1076	735	840	843	778	794	739	33.4243	25.1302	33.3067	34.4681	55.4421	44.5123	29.4583	32.385	31.0162	35.4749	30.9304	31.9937
NM_008887	11859	Phox2a	paired-like homeobox 2a	chr7:101818313-101822726	1609	0	0	0	6	0	0	0	0	0	0	0	0	0	0	0	0.086075	0	0	0	0	0	0	0	0
NM_007487	11861	Arl4a	ADP-ribosylation factor-like 4A, transcript variant 1	chr12:40033291-40037376	3657	420	523	447	849	819	488	507	836	494	343	533	467	3.55893	4.16183	2.92523	5.35568	5.83429	3.77606	3.8023	6.02684	3.39687	2.92445	3.88412	3.77971
NM_001039515	11861	Arl4a	ADP-ribosylation factor-like 4A, transcript variant 2	chr12:40033291-40037987	3693	547	492	779	734	562	728	715	391	411	547	744	595	4.58638	3.87114	5.04647	4.58155	3.96287	5.57803	5.31094	2.78662	2.80026	4.61743	5.36756	4.7682
NM_009709	11863	Arnt	aryl hydrocarbon receptor nuclear translocator, transcript variant 2	chr3:95434390-95497239	4324	1201	1053	1565	1140	1021	1236	1132	1546	1541	1675	1287	1316	8.60834	7.0869	8.66182	6.08387	6.15175	8.08815	7.18377	9.42782	8.97019	12.0844	7.92947	9.0102
NM_001037737	11863	Arnt	aryl hydrocarbon receptor nuclear translocator, transcript variant 1	chr3:95434390-95497239	4369	1961	2688	2619	2956	3064	2503	2554	2322	2225	1874	2218	1974	13.9161	17.9072	14.3513	15.6154	18.2718	16.2128	16.0396	14.0192	12.8204	13.3786	13.5293	13.3785
NM_007488	11864	Arnt2	aryl hydrocarbon receptor nuclear translocator 2	chr7:84246275-84410038	6073	2319	2626	2915	2035	2995	2476	2085	2760	2375	1891	2499	1655	11.837	12.5837	11.4924	7.73361	12.8464	11.539	9.41998	11.989	9.84311	9.71011	10.9637	8.07237
NM_001243048	11865	Arntl	aryl hydrocarbon receptor nuclear translocator-like, transcript variant 2	chr7:113207465-113314126	2615	5	7	4	13	2	3	5	9	3	10	9	4	0.047955	0.074035	0.033815	0.111519	0.010864	0.028127	0.048117	0.088988	0.021645	0.109462	0.089789	0.042152
NM_007489	11865	Arntl	aryl hydrocarbon receptor nuclear translocator-like, transcript variant 1	chr7:113207465-113314126	2908	951	693	799	810	919	785	820	713	651	586	994	713	10.1367	6.93663	6.57503	6.42387	8.23144	7.6364	7.73824	6.46484	5.63151	6.28712	9.10599	7.25983
NM_023142	11867	Arpc1b	actin related protein 2/3 complex, subunit 1B	chr5:145114256-145128186	1551	4505	5707	6480	5855	4462	6371	4895	5946	6450	3953	4515	4446	90.0752	107.098	100.038	87.131	74.9556	116.262	86.6048	101.147	104.701	79.5145	77.5745	84.9101
NM_009710	11870	Art1	ADP-ribosyltransferase 1	chr7:102101743-102111148	1417	3	4	4	10	12	14	5	12	0	15	21	14	0.043771	0.062595	0.067592	0.15951	0.219025	0.275707	0.078436	0.223071	0	0.330056	0.383257	0.2724
NR_033804	11871	Art2a-ps	ADP-ribosyltransferase 2a, pseudogene, transcript variant 1, non-coding	chr7:101552453-101560865	1257	5	0	0	4	0	0	0	0	0	0	0	2	0.121523	0	0	0.073089	0	0	0	0	0	0	0	0.0469
NM_007490	11871	Art2a-ps	Mus musculus ADP-ribosyltransferase 2a, pseudogene (Art2a-ps), transcript variant 1, coding	chr7:101552776-101555802	864	0	0	0	0	0	0	0	0	0	0	0	0	0	0	0	0	0	0	0	0	0	0	0	0
NM_019915	11872	Art2b	ADP-ribosyltransferase 2b	chr7:101578860-101581161	870	3	2	6	9	0	0	0	11	4	4	10	5	0.08876	0.048513	0.156394	0.212253	0	0	0	0.324288	0.086823	0.125517	0.306046	0.1362
NM_007491	11875	Art5	ADP-ribosyltransferase 5, transcript variant 1	chr7:102096879-102100229	1714	6	4	11	14	16	17	14	5	0	6	1	8	0.103527	0.067762	0.1397	0.188405	0.24128	0.264232	0.223708	0.071328	0	0.101259	0.00739	0.138095
NR_111935	11875	Art5	ADP-ribosyltransferase 5, transcript variant 3	chr7:102096879-102100229	1381	0	0	0	0	0	0	0	0	0	0	0	0	0	0	0	0	0	0	0	0	0	0	0	0
NM_001291354	11875	Art5	ADP-ribosyltransferase 5, transcript variant 2	chr7:102096879-102100229	1662	0	0	0	0	0	0	0	4	0	3	4	0	0	0	0	0	0	0	0	0.053893	0	0.041687	0.056524	0
NM_001284193	11876	Artn	artemin, transcript variant 3	chr4:117926160-117929763	2323	0	0	0	0	0	0	0	0	0	0	0	0	0	0	0	0	0	0	0	0	0	0	0	0
NM_001284191	11876	Artn	artemin, transcript variant 1	chr4:117926160-117929763	1837	0	0	0	8	0	0	0	0	0	0	0	0	0	0	0	0.091307	0	0	0	0	0	0	0	0
NM_001284192	11876	Artn	artemin, transcript variant 2	chr4:117926160-117929763	2327	12	4	1	0	0	10	0	6	7	8	2	2	0.148166	0.050035	0.005769	0	0	0.109477	0	0.056692	0.068607	0.107262	0.022907	0.025461
NM_009711	11876	Artn	artemin, transcript variant 4	chr4:117926160-117929763	2179	0	0	0	0	0	0	0	0	0	0	0	0	0	0	0	0	0	0	0	0	0	0	0	0
NM_001272029	11877	Arvcf	armadillo repeat gene deleted in velo-cardio-facial syndrome, transcript variant 3	chr16:18348182-18407074	4696	359	0	576	0	65	231	0	0	0	142	179	0	2.37055	0	2.9327	0	0.35518	1.39039	0	0	0	0.938475	1.01569	0
NM_033474	11877	Arvcf	armadillo repeat gene deleted in velo-cardio-facial syndrome, transcript variant 1	chr16:18348182-18407074	4714	1	12	1	11	1	0	14	1	9	1	1	5	0.00082	0.070638	0.004664	0.051768	0.002312	0	0.080431	0.001901	0.046282	0.001599	0.003646	0.031375
NM_001272030	11877	Arvcf	armadillo repeat gene deleted in velo-cardio-facial syndrome, transcript variant 4	chr16:18380783-18407074	4545	0	0	0	0	0	0	0	0	0	0	0	0	0	0	0	0	0	0	0	0	0	0	0	0
NM_001272028	11877	Arvcf	armadillo repeat gene deleted in velo-cardio-facial syndrome, transcript variant 2	chr16:18380783-18407074	4563	0	0	0	0	0	0	0	0	0	0	0	0	0	0	0	0	0	0	0	0	0	0	0	0
NM_001272031	11877	Arvcf	armadillo repeat gene deleted in velo-cardio-facial syndrome, transcript variant 5	chr16:18392563-18407074	4306	0	0	0	0	0	0	0	0	0	0	0	0	0	0	0	0	0	0	0	0	0	0	0	0
NM_001272032	11877	Arvcf	armadillo repeat gene deleted in velo-cardio-facial syndrome, transcript variant 6	chr16:18392563-18407074	4288	372	659	267	883	639	612	909	711	814	801	691	757	2.68884	4.47143	1.48562	4.75138	3.88088	4.0356	5.81367	4.36937	4.77938	5.82386	4.29343	5.2286
NM_001305940	11878	Arx	aristaless related homeobox, transcript variant 2	chrX:93286507-93298355	2750	68	25	59	37	83	54	26	53	83	44	0	24	0.760206	0.263322	0.506197	0.306226	0.777546	0.549566	0.253565	0.503407	0.754071	0.497768	0	0.255545
NM_007492	11878	Arx	aristaless related homeobox, transcript variant 1	chrX:93286507-93298355	2868	530	528	815	698	539	692	544	652	373	565	504	580	5.73014	5.35242	6.80302	5.61447	4.89687	6.82473	5.20251	5.99301	3.26695	6.14208	4.68294	5.99023
NM_009712	11881	Arsb	arylsulfatase B	chr13:93771679-93943016	3989	5147	4374	7148	5916	3875	5263	4574	6085	4561	4178	4641	4264	40.0078	31.9114	42.9018	34.2291	25.3056	37.3456	31.4695	40.2444	28.7854	32.674	31.0047	31.6635
NM_009713	11883	Arsa	arylsulfatase A	chr15:89472476-89477424	3491	750	674	913	901	739	704	648	802	828	537	644	703	6.65366	5.61695	6.26037	5.9569	5.51025	5.70683	5.09375	6.05391	5.97061	4.79602	4.91539	5.96147
NM_019734	11886	Asah1	N-acylsphingosine amidohydrolase 1	chr8:41340646-41374697	2248	10161	10172	12450	13872	13036	11119	8893	12613	11116	8841	12542	10958	140.169	131.705	132.605	142.43	151.098	140.005	108.568	148.036	124.495	122.696	148.689	144.39
NM_001291131	11889	Asgr1	asialoglycoprotein receptor 1, transcript variant 2	chr11:70054124-70057895	1150	0	0	0	0	74	0	0	0	0	0	0	0	0	0	0	0	1.67557	0	0	0	0	0	0	0
NM_009714	11889	Asgr1	asialoglycoprotein receptor 1, transcript variant 1	chr11:70054355-70057895	1260	45	169	281	80	2	252	46	114	203	46	49	19	1.09692	3.89407	5.33327	1.46035	0.024231	5.64695	0.997015	2.37588	4.05488	1.1263	1.02438	0.423716
NM_001291132	11889	Asgr1	asialoglycoprotein receptor 1, transcript variant 3	chr11:70054355-70057895	1173	0	306	0	76	0	0	116	201	217	0	69	105	0	7.59074	0	1.47738	0	0	2.69897	4.51896	4.64432	0	1.55627	2.64082
NM_001313927	11890	Asgr2	asialoglycoprotein receptor 2, transcript variant 4	chr11:70092644-70106186	1229	0	0	0	0	0	0	0	0	0	0	0	0	0	0	0	0	0	0	0	0	0	0	0	0
NM_001313926	11890	Asgr2	asialoglycoprotein receptor 2, transcript variant 3	chr11:70092644-70106186	1365	0	0	0	0	0	107	0	0	64	0	0	95	0	0	0	0	0	2.20365	0	0	1.17142	0	0	2.05631
NM_007493	11890	Asgr2	asialoglycoprotein receptor 2, transcript variant 2	chr11:70092644-70106186	1372	0	0	109	92	0	0	69	0	33	74	0	0	0	0	1.89012	1.53681	0	0	1.37315	0	0.593619	1.6738	0	0
NM_001313925	11890	Asgr2	asialoglycoprotein receptor 2, transcript variant 1	chr11:70092644-70106186	1445	54	106	11	16	117	1	4	119	9	13	142	1	1.14828	2.13034	0.178697	0.25158	2.10581	0.014656	0.060016	2.17148	0.151428	0.272342	2.61474	0.016189
NM_001301230	11891	Rab27a	RAB27A, member RAS oncogene family, transcript variant 1	chr9:73044810-73097614	3197	248	263	150	11	5	3	3	3	8	1	104	5	2.39764	2.39312	1.12118	0.072537	0.032628	0.023427	0.019131	0.023097	0.061415	0.009759	0.858691	0.044476
NM_023635	11891	Rab27a	RAB27A, member RAS oncogene family, transcript variant 2	chr9:73044810-73097614	3048	3017	605	425	1091	350	560	455	1379	1616	415	1837	761	30.6943	5.77118	3.33508	8.25462	2.98684	5.19806	4.09383	11.9351	13.349	4.24656	16.0582	7.38678
NM_001301232	11891	Rab27a	RAB27A, member RAS oncogene family, transcript variant 3	chr9:73064148-73097614	3090	119	130	324	63	0	221	179	176	189	92	238	121	1.18569	1.21654	2.50467	0.468674	0	2.02318	1.58644	1.50181	1.5381	0.919168	2.04682	1.15251
NM_007494	11898	Ass1	argininosuccinate synthetase 1	chr2:31470270-31520670	1631	20	17	10	13	13	10	12	6	3	29	25	14	0.373417	0.297363	0.142746	0.174645	0.200979	0.173263	0.191157	0.091658	0.040311	0.539245	0.406297	0.246286
NM_001205204	11899	Astn1	astrotactin 1, transcript variant 1	chr1:158362304-158691786	7224	0	110	197	32	22	58	0	116	0	116	63	92	0	0.441714	0.65003	0.101555	0.076283	0.226525	0	0.42154	0	0.49937	0.230577	0.376412
NM_007495	11899	Astn1	astrotactin 1, transcript variant 2	chr1:158362304-158691786	7200	196	0	44	104	122	0	119	32	250	0	108	0	0.841814	0	0.145954	0.331761	0.440619	0	0.453326	0.114685	0.873045	0	0.39846	0
NM_080844	11905	Serpinc1	serine (or cysteine) peptidase inhibitor, clade C (antithrombin), member 1	chr1:160978606-161003014	2161	114	248	253	257	240	242	228	183	82	221	171	221	1.62474	3.33396	2.80123	2.74079	2.89045	3.15697	2.88559	2.22924	0.951374	3.18919	2.09851	3.02259
NM_007496	11906	Zfhx3	zinc finger homeobox 3	chr8:108714644-108961636	16439	618	599	572	455	605	716	724	600	449	424	543	386	1.164	1.05928	0.832941	0.638617	0.95869	1.23174	1.20849	0.962216	0.686189	0.804191	0.879701	0.694778
NM_001136054	11907	Ate1	arginyltransferase 1, transcript variant 4	chr7:130391494-130519580	4734	996	861	1123	1306	1050	795	746	1129	1134	875	969	685	6.52215	5.2905	5.6761	6.36776	5.77624	4.74837	4.3232	6.28875	6.02947	5.76574	5.45462	4.28117
NM_013799	11907	Ate1	arginyltransferase 1, transcript variant 1	chr7:130391494-130519580	4734	837	780	840	741	838	1144	771	1142	745	463	1632	565	5.47925	4.79027	4.24493	3.60877	4.6079	6.83599	4.46484	6.36002	3.96041	3.04992	9.18281	3.53468
NM_001271343	11907	Ate1	arginyltransferase 1, transcript variant 2	chr7:130391494-130520369	5002	323	362	380	645	690	249	524	263	572	511	118	724	1.99754	2.10124	1.81468	2.97489	3.59207	1.40701	2.8707	1.38213	2.87623	3.18622	0.625463	4.28464
NM_001029895	11907	Ate1	arginyltransferase 1, transcript variant 3	chr7:130391494-130520369	5002	284	701	757	349	414	450	274	573	238	513	140	514	1.75861	4.07606	3.62239	1.60906	2.15206	2.54088	1.50211	3.02201	1.19537	3.19914	0.741205	3.04091
NM_007497	11908	Atf1	activating transcription factor 1	chr15:100227859-100261248	2329	2216	2497	2609	2678	2467	2745	3024	2587	2709	2117	2702	2079	29.5022	31.1983	26.8138	26.5384	27.595	33.3542	35.6359	29.3033	29.2823	28.3473	30.9163	26.438
NM_001284376	11909	Atf2	activating transcription factor 2, transcript variant 4	chr2:73816509-73892639	4182	3	5	2	2	4	4	3	1	3	10	4	3	0.017304	0.030961	0.006602	0.00853	0.020235	0.025451	0.014543	0.003444	0.015015	0.073529	0.020135	0.020624
NM_001284373	11909	Atf2	activating transcription factor 2, transcript variant 8	chr2:73816509-73892639	3943	690	905	563	872	876	928	655	1399	428	695	737	582	5.42256	6.67755	3.41487	5.10201	5.78231	6.65734	4.55405	9.35726	2.73122	5.49229	4.97735	4.36753
NM_001284372	11909	Atf2	activating transcription factor 2, transcript variant 7	chr2:73816509-73892639	4006	682	806	547	855	908	980	592	601	451	252	675	554	5.27617	5.85324	3.26458	4.92365	5.9046	6.91797	4.05211	3.95346	2.83237	1.95493	4.48834	4.09334
NM_001284374	11909	Atf2	activating transcription factor 2, transcript variant 9	chr2:73816509-73892639	4025	190	208	175	201	354	0	225	0	0	0	0	164	1.46103	1.49837	1.0386	1.14879	2.28988	0	1.53102	0	0	0	0	1.20458
NM_001025093	11909	Atf2	activating transcription factor 2, transcript variant 1	chr2:73816509-73892639	4300	1041	650	1810	1524	1585	992	1331	719	1194	665	1509	1393	7.5008	4.39739	10.0782	8.18014	9.59858	6.52618	8.49536	4.40778	6.98669	4.82508	9.35224	9.59608
NM_001284369	11909	Atf2	activating transcription factor 2, transcript variant 3	chr2:73816509-73892639	4140	660	1211	1253	1019	1010	1371	1126	1489	1563	1661	1419	950	4.94137	8.50917	7.24369	5.68029	6.35668	9.36879	7.46461	9.48462	9.50388	12.5165	9.13154	6.79719
NM_009715	11909	Atf2	activating transcription factor 2, transcript variant 2	chr2:73816509-73892639	4203	484	256	364	358	494	398	402	409	298	341	334	224	3.56954	1.77076	2.07225	1.96541	3.05741	2.67601	2.62466	2.56238	1.78241	2.528	2.11315	1.57841
NM_001284370	11909	Atf2	activating transcription factor 2, transcript variant 5	chr2:73826347-73892639	3679	62	62	94	54	67	14	98	56	66	45	55	15	0.520779	0.484696	0.608955	0.334341	0.469163	0.106997	0.72445	0.396992	0.449459	0.374042	0.397015	0.114146
NM_001284371	11909	Atf2	activating transcription factor 2, transcript variant 6	chr2:73826347-73892639	3616	106	132	204	92	92	47	82	238	102	110	130	72	0.906798	1.05648	1.34851	0.582986	0.657771	0.360782	0.61575	1.72931	0.7039	0.94863	0.955428	0.589072
NM_007498	11910	Atf3	activating transcription factor 3	chr1:191170297-191183333	1976	295	199	253	536	118	265	234	328	376	106	467	351	4.62432	2.91831	3.05677	6.25825	1.55458	3.78572	3.24583	4.37128	4.78779	1.67149	6.2957	5.25271
NM_001287180	11911	Atf4	activating transcription factor 4, transcript variant 2	chr15:80255184-80257545	1446	38	127	34	332	0	0	1	397	289	0	30	39	0.805697	2.55523	0.551641	5.29002	0	0	0.0001	7.22632	5.02716	0	0.539494	0.793285
NM_009716	11911	Atf4	activating transcription factor 4, transcript variant 1	chr15:80255184-80257545	1729	6541	6389	8277	8459	6609	6383	6917	7518	8957	6257	8209	6695	117.312	107.548	114.614	112.921	99.6	104.484	109.797	114.711	130.434	112.897	126.53	114.693
NM_007499	11920	Atm	ataxia telangiectasia mutated	chr9:53437122-53536671	11964	1777	2370	2805	2352	2909	2150	2235	2786	1806	2118	1995	1741	4.60519	5.76511	5.61347	4.53656	6.33415	5.08564	5.12691	6.14323	3.7992	5.52148	4.44329	4.30883
NM_007500	11921	Atoh1	atonal bHLH transcription factor 1	chr6:64729146-64731235	2090	0	0	0	0	0	0	0	0	0	0	0	3	0	0	0	0	0	0	0	0	0	0	0	0.028348
NM_009717	11922	Neurod6	neurogenic differentiation 6	chr6:55677819-55681263	2153	0	0	0	0	0	0	0	0	0	0	0	0	0	0	0	0	0	0	0	0	0	0	0	0
NM_001329489	11923	Neurod4	Mus musculus neurogenic differentiation 4 (Neurod4), transcript variant 1	chr10:130268152-130280138	3518	0	0	0	0	0	0	0	0	0	0	0	0	0	0	0	0	0	0	0	0	0	0	0	0
NM_007501	11923	Neurod4	neurogenic differentiation 4	chr10:130268152-130280254	3359	0	0	0	0	0	0	0	0	0	0	0	0	0	0	0	0	0	0	0	0	0	0	0	0
NM_001329490	11923	Neurod4	Mus musculus neurogenic differentiation 4 (Neurod4), transcript variant 2	chr10:130268152-130280254	3493	0	0	0	0	0	0	0	0	0	0	0	0	0	0	0	0	0	0	0	0	0	0	0	0
NM_009718	11924	Neurog2	neurogenin 2	chr3:127633145-127635631	2217	0	0	0	0	0	0	0	0	0	0	0	0	0	0	0	0	0	0	0	0	0	0	0	0
NM_009719	11925	Neurog3	neurogenin 3	chr10:62133090-62134763	1540	0	0	0	0	0	0	0	0	0	0	0	3	0	0	0	0	0	0	0	0	0	0	0	0.038472
NM_009720	11927	Atox1	antioxidant 1 copper chaperone	chr11:55446643-55461138	438	1395	1423	1906	1946	1395	1643	1400	1482	1704	1215	1406	1472	98.7608	94.5333	104.146	102.539	82.9384	106.17	87.6963	89.2571	97.9531	86.5152	85.5495	99.4972
NM_144900	11928	Atp1a1	ATPase, Na+/K+ transporting, alpha 1 polypeptide	chr3:101576219-101604707	3702	19455	17781	22756	26010	22851	21478	23106	20761	20722	22779	21012	19045	162.967	139.802	147.184	162.17	160.834	164.215	171.302	147.96	140.934	191.97	151.271	152.391
NM_009721	11931	Atp1b1	ATPase, Na+/K+ transporting, beta 1 polypeptide	chr1:164437099-164458355	2590	1745	1818	1547	2942	2167	2214	1675	2279	1210	1147	1894	2279	20.8834	20.4249	14.3005	26.2154	21.7931	24.1862	17.744	23.2162	11.7612	13.8136	19.4844	26.0636
NM_013415	11932	Atp1b2	ATPase, Na+/K+ transporting, beta 2 polypeptide	chr11:69599750-69605960	2959	9148	8877	11122	13683	16553	10047	11273	9413	11303	13752	12506	10309	95.8722	87.3162	89.9933	106.732	145.762	96.1084	104.559	83.9256	96.1759	144.995	112.641	103.205
NM_007502	11933	Atp1b3	ATPase, Na+/K+ transporting, beta 3 polypeptide	chr9:96332675-96364299	1831	5348	6061	7663	8608	7742	6990	6585	6849	7600	6023	6766	6414	90.5657	96.3534	100.2	108.505	110.163	108.049	98.6969	98.6851	104.499	102.621	98.4768	103.768
NR_028499	11936	Fxyd2	FXYD domain-containing ion transport regulator 2, transcript variant c	chr9:45399709-45410278	764	0	31	44	36	30	0	1	34	58	28	32	1	0	1.17656	1.37038	1.08467	1.02114	0	0.001833	1.16612	1.88503	1.14285	1.09971	0.014491
NM_052823	11936	Fxyd2	FXYD domain-containing ion transport regulator 2, transcript variant b	chr9:45403138-45410278	632	0	0	0	0	0	0	0	0	0	0	0	0	0	0	0	0	0	0	0	0	0	0	0	0
NM_007503	11936	Fxyd2	FXYD domain-containing ion transport regulator 2, transcript variant a	chr9:45406077-45410278	559	16	0	0	0	0	50	20	0	0	0	0	26	0.875544	0	0	0	0	2.48771	0.981422	0	0	0	0	1.35278
NM_007504	11937	Atp2a1	ATPase, Ca++ transporting, cardiac muscle, fast twitch 1	chr7:126445860-126463073	3440	24	28	34	7	15	24	14	13	9	31	21	24	0.210732	0.230926	0.230845	0.046439	0.109869	0.190062	0.104944	0.099709	0.065439	0.277031	0.162657	0.198096
NR_027838	11938	Atp2a2	ATPase, Ca++ transporting, cardiac muscle, slow twitch 2, transcript variant 3	chr5:122453513-122502225	5725	390	283	537	230	317	209	282	354	466	270	323	285	2.11126	1.43526	2.24413	0.926416	1.44013	1.03017	1.3509	1.62715	2.04941	1.46677	1.49907	1.47315
NM_009722	11938	Atp2a2	ATPase, Ca++ transporting, cardiac muscle, slow twitch 2, transcript variant 2	chr5:122453513-122502225	4315	153	611	491	692	565	473	647	879	333	596	387	436	1.09625	4.11989	2.7191	3.69679	3.40708	3.10079	4.11314	5.37054	1.94218	4.30647	2.38527	2.98878
NM_001110140	11938	Atp2a2	ATPase, Ca++ transporting, cardiac muscle, slow twitch 2, transcript variant 1	chr5:122456324-122502225	4502	8109	9066	10629	10706	9982	8867	10531	9273	11877	9973	9467	8659	55.8527	58.6139	56.5284	54.8911	57.7696	55.7467	64.2006	54.3446	66.4221	69.1116	56.0403	56.9763
NM_001036684	11941	Atp2b2	ATPase, Ca++ transporting, plasma membrane 2, transcript variant 2	chr6:113743831-113891539	8905	0	0	0	0	0	0	4	0	0	0	0	0	0	0	0	0	0	0	0.011445	0	0	0	0	0
NM_001347365	11941	Atp2b2	Mus musculus ATPase, Ca++ transporting, plasma membrane 2 (Atp2b2), transcript variant 3	chr6:113743831-113934681	9049	0	5	5	8	7	14	110	4	6	0	6	7	0	0.012867	0.010584	0.02028	0.017277	0.041625	0.332326	0.011634	0.016502	0	0.017643	0.019642
NM_009723	11941	Atp2b2	ATPase, Ca++ transporting, plasma membrane 2, transcript variant 1	chr6:113743831-114042080	8931	0	0	0	0	0	0	0	0	0	0	0	0	0	0	0	0	0	0	0	0	0	0	0	0
NM_018731	11944	Atp4a	ATPase, H+/K+ exchanging, gastric, alpha polypeptide, transcript variant 2	chr7:30712209-30725534	3470	0	0	0	0	0	0	0	0	0	0	0	0	0	0	0	0	0	0	0	0	0	0	0	0
NM_001290627	11944	Atp4a	ATPase, H+/K+ exchanging, gastric, alpha polypeptide, transcript variant 1	chr7:30712209-30725534	3497	71	42	77	57	59	52	56	48	54	40	53	52	0.622211	0.342592	0.522011	0.371031	0.433552	0.41743	0.431777	0.361819	0.387021	0.352724	0.403885	0.434741
NM_009724	11945	Atp4b	ATPase, H+/K+ exchanging, beta polypeptide	chr8:13386209-13396778	1327	8	21	28	66	30	4	6	25	46	44	36	34	0.186726	0.44761	0.504878	1.14485	0.587713	0.085323	0.116726	0.477187	0.872807	1.03405	0.703162	0.750817
NM_007505	11946	Atp5a1	ATP synthase, H+ transporting, mitochondrial F1 complex, alpha subunit 1	chr18:77773768-77782868	2431	29117	27979	35782	39133	33961	32499	33502	29874	33333	29374	31371	30195	371.425	335.008	352.431	371.563	364.001	378.406	378.236	324.23	345.232	376.982	343.937	367.944
NM_016774	11947	Atp5b	ATP synthase, H+ transporting mitochondrial F1 complex, beta subunit	chr10:128083307-128090388	1879	37109	38477	49195	54157	43986	40109	42806	40880	47484	39375	43107	41194	612.452	596.055	626.903	665.287	609.964	604.213	625.26	574.019	636.275	653.792	611.436	649.431
NM_001112738	11949	Atp5c1	ATP synthase, H+ transporting, mitochondrial F1 complex, gamma polypeptide 1, transcript variant 2	chr2:10056031-10080510	1800	15	111	105	94	99	104	76	96	115	94	127	56	0.257415	1.77918	1.3878	1.20203	1.42498	1.63036	1.15411	1.39829	1.59731	1.62571	1.8707	0.906014
NM_020615	11949	Atp5c1	ATP synthase, H+ transporting, mitochondrial F1 complex, gamma polypeptide 1, transcript variant 1	chr2:10056031-10080510	1165	10667	9190	13005	15631	11853	10996	10569	11310	11520	8878	12690	12212	283.922	229.608	267.292	309.698	265.095	267.149	248.982	256.126	248.967	237.745	290.303	310.505
NM_009725	11950	Atp5f1	ATP synthase, H+ transporting, mitochondrial F0 complex, subunit B1, transcript variant 1	chr3:105942678-105960248	1641	0	0	7913	0	9584	0	0	9235	9997	0	0	0	0	0	115.454	0	152.178	0	0	148.483	153.38	0	0	0
NM_001304719	11950	Atp5f1	ATP synthase, H+ transporting, mitochondrial F0 complex, subunit B1, transcript variant 2	chr3:105942678-105960248	1808	9236	8325	28	13182	51	9481	8708	34	13	5812	8284	10029	158.415	134.02	0.368491	168.286	0.734056	148.424	132.191	0.490239	0.173366	100.285	122.113	164.322
NM_001161419	11951	Atp5g1	ATP synthase, H+ transporting, mitochondrial F0 complex, subunit C1 (subunit 9), transcript variant 2	chr11:96072793-96075631	805	388	576	469	667	511	495	684	620	716	381	543	443	14.9335	20.8014	13.9367	19.1169	16.5135	17.3742	23.3135	20.3203	22.3923	14.7352	17.9753	16.2868
NM_007506	11951	Atp5g1	ATP synthase, H+ transporting, mitochondrial F0 complex, subunit C1 (subunit 9), transcript variant 1	chr11:96072793-96075694	798	1094	1262	1607	1487	1196	1493	1893	1182	1889	1223	1245	1167	42.5022	46.0206	48.2101	42.9922	39.0241	52.9254	65.0999	39.0506	59.5722	47.8136	41.5636	43.2874
NM_001302216	11957	Atp5j	ATP synthase, H+ transporting, mitochondrial F0 complex, subunit F, transcript variant 5	chr16:84827871-84834998	536	50	53	51	39	75	28	56	13	44	11	32	37	2.89026	2.86886	2.26076	1.67938	3.61944	1.44331	2.83166	0.608004	2.06195	0.62349	1.57106	2.035
NM_001302215	11957	Atp5j	ATP synthase, H+ transporting, mitochondrial F0 complex, subunit F, transcript variant 4	chr16:84827871-84835001	489	54	64	61	74	86	34	55	82	34	31	93	78	3.39145	3.79444	2.94461	3.44901	4.57025	1.94863	3.0548	4.42239	1.7377	1.95315	5.02658	4.66896
NM_001302214	11957	Atp5j	ATP synthase, H+ transporting, mitochondrial F0 complex, subunit F, transcript variant 3	chr16:84827871-84835022	643	82	79	107	113	127	62	69	71	76	58	57	66	3.92446	3.57532	3.9505	4.03746	5.11957	2.7079	2.92768	2.90698	2.9434	2.76857	2.33069	3.01024
NM_001302213	11957	Atp5j	ATP synthase, H+ transporting, mitochondrial F0 complex, subunit F, transcript variant 1	chr16:84827871-84835625	864	1248	994	1294	1235	1490	1291	1166	1088	1302	997	1282	969	44.7874	33.4546	35.8398	32.9929	44.9283	42.2642	37.0183	33.2055	37.9307	35.9711	39.5329	33.2188
NM_016755	11957	Atp5j	ATP synthase, H+ transporting, mitochondrial F0 complex, subunit F, transcript variant 2	chr16:84827871-84835625	809	5506	5661	6674	8486	7029	6828	6466	6049	6263	5011	6740	6273	211.056	203.67	197.514	242.101	226.389	238.893	219.352	197.277	194.894	193.226	222.039	229.688
NM_007507	11958	Atp5k	ATP synthase, H+ transporting, mitochondrial F1F0 complex, subunit E	chr5:108433253-108434378	292	1392	1340	2169	2715	1665	1740	1668	1638	1875	1355	1816	1993	147.805	133.49	177.843	214.596	148.557	168.659	156.75	147.933	161.597	144.722	165.705	202.119
NM_007508	11964	Atp6v1a	ATPase, H+ transporting, lysosomal V1 subunit A	chr16:44085404-44139019	3946	3815	4167	4987	5219	4067	4332	3798	5007	4266	3512	4081	4284	29.9778	30.7335	30.2601	30.5236	26.8515	31.0723	26.416	33.4736	27.2176	27.7609	27.561	32.1552
NM_007509	11966	Atp6v1b2	ATPase, H+ transporting, lysosomal V1 subunit B2	chr8:69088736-69113717	2741	4086	4922	6055	5960	4922	5023	4705	5606	4534	3998	4955	4573	46.2226	52.2645	52.89	50.1838	46.7824	51.8638	47.107	53.9594	41.64	45.5016	48.1725	49.4216
NM_013477	11972	Atp6v0d1	ATPase, H+ transporting, lysosomal V0 subunit D1	chr8:105524470-105566040	1617	2398	2364	2978	3052	2254	2463	2528	2777	2820	2072	2619	2435	45.9708	42.5433	44.0929	43.5588	36.3127	43.1016	42.9067	45.311	43.8982	39.9733	43.1557	44.5971
NM_007510	11973	Atp6v1e1	ATPase, H+ transporting, lysosomal V1 subunit E1	chr6:120795244-120822685	1204	4049	4595	5727	6454	4120	5105	4028	5662	4850	3486	4892	4764	104.266	111.085	113.889	123.717	89.1595	120.007	91.8053	124.067	101.409	90.3156	108.28	117.19
NM_025272	11974	Atp6v0e	ATPase, H+ transporting, lysosomal V0 subunit E	chr17:26676396-26699646	796	2295	2307	2692	4115	2143	2435	2366	2959	2798	1699	2662	3006	89.4109	84.3616	80.966	119.302	70.1391	86.5736	81.5725	98.0478	88.4946	66.5891	89.1169	111.845
NM_016920	11975	Atp6v0a1	ATPase, H+ transporting, lysosomal V0 subunit A1, transcript variant 1	chr11:101009452-101063717	4006	0	290	239	304	261	0	226	0	0	0	0	263	0	2.10205	1.42673	1.74778	1.69265	0	1.5447	0	0	0	0	1.94208
NM_001243049	11975	Atp6v0a1	ATPase, H+ transporting, lysosomal V0 subunit A1, transcript variant 2	chr11:101009452-101063717	3828	3	6	25	73	18	17	15	20	31	11	6	6	0.019122	0.043235	0.156218	0.438987	0.12073	0.122776	0.102445	0.13772	0.198062	0.084173	0.036478	0.043714
NM_001243050	11975	Atp6v0a1	ATPase, H+ transporting, lysosomal V0 subunit A1, transcript variant 3	chr11:101009452-101063717	3988	1583	1556	2358	2675	2668	3201	2425	1992	3184	2155	2052	1806	12.3085	11.3546	14.1548	15.4827	17.4283	22.7185	16.6887	13.1731	20.0989	16.8575	13.7138	13.4079
NM_001243051	11975	Atp6v0a1	ATPase, H+ transporting, lysosomal V0 subunit A1, transcript variant 4	chr11:101009452-101063717	4009	1310	860	723	434	836	626	768	1033	438	694	964	565	10.1261	6.24314	4.31576	2.49376	5.43141	4.41483	5.25315	6.794	2.74809	5.39539	6.40393	4.1684
NM_009726	11977	Atp7a	ATPase, Cu++ transporting, alpha polypeptide, transcript variant 2	chrX:106027224-106128160	8195	1893	2112	1889	2222	3137	1794	1850	2153	1220	2447	2951	1955	7.16256	7.49903	5.5193	6.25805	9.97197	6.19496	6.19423	6.92936	3.74601	9.31288	9.59732	7.06486
NM_001109757	11977	Atp7a	ATPase, Cu++ transporting, alpha polypeptide, transcript variant 1	chrX:106027224-106128160	8198	1550	1603	2268	1685	1529	1707	1692	1704	2330	1357	1471	1580	5.86223	5.69084	6.62167	4.74352	4.85923	5.89065	5.66425	5.48327	7.15486	5.16171	4.78159	5.7062
NM_007511	11979	Atp7b	ATPase, Cu++ transporting, beta polypeptide	chr8:21994348-22060074	4711	20	13	6	10	20	22	14	14	8	11	11	15	0.128641	0.077769	0.030295	0.044238	0.105456	0.130888	0.077469	0.073972	0.037449	0.066228	0.061066	0.088513
NM_001038999	11980	Atp8a1	ATPase, aminophospholipid transporter (APLT), class I, type 8A, member 1, transcript variant 1	chr5:67618139-67847431	8176	165	35	86	16	44	264	28	24	82	544	39	10	0.622457	0.122692	0.25148	0.045145	0.138419	0.912633	0.091477	0.077361	0.25005	2.07536	0.12675	0.034902
NM_009727	11980	Atp8a1	ATPase, aminophospholipid transporter (APLT), class I, type 8A, member 1, transcript variant 2	chr5:67618139-67847431	8131	1601	2337	2654	2799	2493	1315	1909	2766	2562	807	2771	2324	6.10603	8.3658	7.81497	7.94396	7.98723	4.57508	6.44252	8.97514	7.93282	3.09305	9.08058	8.46672
NM_001284345	11980	Atp8a1	ATPase, aminophospholipid transporter (APLT), class I, type 8A, member 1, transcript variant 3	chr5:67618139-67847431	8176	162	0	0	0	0	245	0	0	0	645	0	0	0.612537	0	0	0	0	0.846336	0	0	0	2.45796	0	0
NM_001289445	11981	Atp9a	ATPase, class II, type 9A, transcript variant 2	chr2:168634438-168734339	3729	151	226	411	0	224	659	155	248	179	341	640	4	1.2515	1.75911	2.63557	0	1.56455	4.99987	1.13957	1.75371	1.2065	2.85172	4.57397	0.031776
NM_015731	11981	Atp9a	ATPase, class II, type 9A, transcript variant 1	chr2:168634438-168741800	3529	1875	1889	2200	2435	3485	1925	2341	2416	2567	1936	1610	1747	16.4681	15.5756	14.9219	15.9204	25.7268	15.4392	18.2038	18.0589	18.3121	17.1144	12.1553	14.6607
NM_001289446	11981	Atp9a	ATPase, class II, type 9A, transcript variant 3	chr2:168634438-168742136	3459	340	496	542	683	0	441	300	146	356	328	414	518	3.04677	4.16788	3.74636	4.55194	0	3.60744	2.37858	1.11222	2.58533	2.95728	3.18523	4.42841
NM_009728	11982	Atp10a	ATPase, class V, type 10A	chr7:58658202-58829426	5469	1791	2861	3604	3325	2822	1897	2684	3187	3416	2923	2637	2731	10.1518	15.2254	15.7756	14.0304	13.4409	9.81554	13.467	15.3729	15.7249	16.6738	12.8485	14.7888
NM_007512	11983	Atpif1	ATPase inhibitory factor 1	chr4:132530555-132535414	1491	4983	5119	6356	7826	5938	5908	4920	6099	5718	4266	6122	5912	103.622	99.9274	102.058	121.156	103.77	112.155	90.5529	107.911	96.5466	89.2474	109.419	117.459
NM_009729	11984	Atp6v0c	ATPase, H+ transporting, lysosomal V0 subunit C	chr17:24163866-24169429	1151	203	4413	6475	135	4895	120	119	5181	135	148	169	4821	5.46196	111.597	134.685	2.70188	110.798	2.94129	2.8331	118.756	2.94077	3.98857	3.90467	124.055
NM_001301424	11987	Slc7a1	solute carrier family 7 (cationic amino acid transporter, y+ system), member 1, transcript variant 2	chr5:148327410-148392815	7063	0	0	0	0	0	0	1	0	0	0	0	0	0	0	0	0	0	0	0.002308	0	0	0	0	0
NM_007513	11987	Slc7a1	solute carrier family 7 (cationic amino acid transporter, y+ system), member 1, transcript variant 1	chr5:148327410-148399904	7179	2240	2315	2695	2527	1817	2332	2552	3046	5026	2191	2371	1943	9.67428	9.38304	8.98561	8.12283	6.59335	9.19098	9.75585	11.1927	17.6259	9.52078	8.80193	8.01356
NM_001044740	11988	Slc7a2	solute carrier family 7 (cationic amino acid transporter, y+ system), member 2, transcript variant 2	chr8:40862367-40922070	7720	1136	2114	2834	1861	1410	2020	1830	2580	1262	1157	1865	1255	4.56018	7.9707	8.78864	5.56163	4.75839	7.4046	6.50592	8.81619	4.11381	4.6725	6.43699	4.81454
NM_007514	11988	Slc7a2	solute carrier family 7 (cationic amino acid transporter, y+ system), member 2, transcript variant 1	chr8:40862367-40922070	7717	463	5	15	2	2	202	10	9	6	5	3	161	1.85838	0.015287	0.046164	0.00586	0.003954	0.740679	0.035072	0.028497	0.019077	0.018882	0.009392	0.617935
NM_007515	11989	Slc7a3	solute carrier family 7 (cationic amino acid transporter, y+ system), member 3, transcript variant 1	chrX:101079210-101085405	2416	25	48	71	0	58	35	29	52	3	78	49	45	0.312276	0.575495	0.694501	0	0.621432	0.405925	0.318295	0.563084	0.022849	1.0018	0.533225	0.548818
NM_001301840	11989	Slc7a3	solute carrier family 7 (cationic amino acid transporter, y+ system), member 3, transcript variant 2	chrX:101079210-101085405	2277	0	26	0	108	9	3	0	0	88	0	0	1	0	0.323915	0	1.08539	0.095691	0.025023	0	0	0.963014	0	0	0.007471
NM_009730	11990	Atrn	attractin	chr2:130906495-131030326	8738	3643	3867	4810	4345	4920	3320	4067	3990	4727	4100	4271	3666	12.9291	12.8799	13.18	11.4759	14.6688	10.7528	12.7729	12.0474	13.6197	14.6391	13.0266	12.4266
NM_001077266	11991	Hnrnpd	heterogeneous nuclear ribonucleoprotein D, transcript variant 2	chr5:99955935-99978938	6754	1279	1086	1025	1277	1204	1303	1415	1074	1934	1140	1690	1069	5.87082	4.67786	3.63257	4.36319	4.64489	5.4584	5.7489	4.19385	7.20974	5.2656	6.66743	4.68497
NM_001077265	11991	Hnrnpd	heterogeneous nuclear ribonucleoprotein D, transcript variant 1	chr5:99955935-99978938	6811	2500	2314	2841	3068	2918	2770	3088	2121	1876	3137	2901	2429	11.3803	9.8857	9.98689	10.3953	11.1623	11.5105	12.44	8.21353	6.93309	14.3668	11.3508	10.5627
NM_007516	11991	Hnrnpd	heterogeneous nuclear ribonucleoprotein D, transcript variant 3	chr5:99955935-99978938	6664	793	1123	1238	1305	1313	1164	1166	1006	1455	1214	1044	1053	3.68794	4.9025	4.44561	4.51986	5.13285	4.94049	4.79954	3.98057	5.49586	5.67973	4.17402	4.67903
NM_001077267	11991	Hnrnpd	heterogeneous nuclear ribonucleoprotein D, transcript variant 4	chr5:99955935-99978938	6607	942	1115	1206	1571	1496	960	1440	1191	2275	1118	1251	1211	4.41993	4.9117	4.36892	5.48597	5.89819	4.11132	5.98088	4.75398	8.66873	5.27625	5.04342	5.42623
NM_016709	11992	Auh	AU RNA binding protein/enoyl-coenzyme A hydratase	chr13:52835110-52929677	1345	878	800	1083	1059	856	908	903	991	1014	670	941	818	20.2249	17.3102	19.2768	18.1739	16.5719	19.1026	18.4086	19.4295	18.9778	15.5236	18.6275	18.006
NM_007517	11993	Aup1	ancient ubiquitous protein 1, transcript variant 1	chr6:83054521-83057682	1643	1982	1214	2841	1754	923	1408	1281	1340	1528	1140	1227	1213	37.3984	21.4914	41.3972	24.6323	14.6339	24.2411	21.3872	21.5052	23.409	21.6312	19.8891	21.8607
NM_001301649	11993	Aup1	ancient ubiquitous protein 1, transcript variant 2	chr6:83054521-83057682	1492	0	319	0	258	491	172	0	279	261	216	304	288	0	6.22107	0	3.9852	8.57416	3.24582	0	4.91757	4.39943	4.51459	5.42683	5.69845
NR_125891	11993	Aup1	ancient ubiquitous protein 1, transcript variant 3	chr6:83054521-83057682	1705	350	1180	488	1369	1152	1149	1241	1482	1450	981	1091	1105	6.36215	20.1331	6.84846	18.5281	17.6026	19.0599	19.9646	22.9203	21.4092	17.944	17.0392	19.1887
NM_001142747	11994	Pcdh15	protocadherin 15, transcript variant M	chr10:73821867-74507600	4954	0	0	0	4	2	0	2	0	0	0	0	0	0	0	0	0.018637	0.010519	0	0.01108	0	0	0	0	0
NM_001142748	11994	Pcdh15	protocadherin 15, transcript variant N	chr10:73821867-74507600	4939	0	0	0	0	0	0	0	0	0	0	0	0	0	0	0	0	0	0	0	0	0	0	0	0
NM_023115	11994	Pcdh15	protocadherin 15, transcript variant A	chr10:73821867-74634765	9059	0	3	0	2	0	0	0	7	5	5	5	2	0	0.009639	0	0.005096	0	0	0	0.017475	0.011118	0.013776	0.014616	0.00654
NM_001142736	11994	Pcdh15	protocadherin 15, transcript variant C	chr10:73821867-74634765	9043	5	0	0	0	0	0	9	0	0	0	0	0	0.016603	0	0	0	0	0	0.024281	0	0	0	0	0
NM_001142740	11994	Pcdh15	protocadherin 15, transcript variant E	chr10:73821867-74634765	9034	0	0	0	0	0	0	0	0	0	0	0	0	0	0	0	0	0	0	0	0	0	0	0	0
NM_001142737	11994	Pcdh15	protocadherin 15, transcript variant D	chr10:73821867-74634765	8831	0	0	0	0	0	0	0	0	0	0	0	0	0	0	0	0	0	0	0	0	0	0	0	0
NM_001142741	11994	Pcdh15	protocadherin 15, transcript variant H	chr10:73821867-74634765	8969	0	0	0	0	0	0	0	0	0	0	0	0	0	0	0	0	0	0	0	0	0	0	0	0
NM_001142739	11994	Pcdh15	protocadherin 15, transcript variant G	chr10:73821867-74634765	8978	0	0	0	0	0	0	0	0	0	0	0	0	0	0	0	0	0	0	0	0	0	0	0	0
NM_001142735	11994	Pcdh15	protocadherin 15, transcript variant B	chr10:73821867-74634765	9044	0	0	0	0	0	0	0	0	0	0	0	0	0	0	0	0	0	0	0	0	0	0	0	0
NM_001142738	11994	Pcdh15	protocadherin 15, transcript variant F	chr10:73821867-74634765	8923	0	0	0	0	0	0	0	0	0	0	0	0	0	0	0	0	0	0	0	0	0	0	0	0
NM_001142742	11994	Pcdh15	protocadherin 15, transcript variant I	chr10:73821867-74644727	6298	0	0	0	0	0	0	0	0	0	0	0	0	0	0	0	0	0	0	0	0	0	0	0	0
NM_001142743	11994	Pcdh15	protocadherin 15, transcript variant J	chr10:73821867-74644727	6338	0	0	0	0	0	0	0	0	0	0	0	0	0	0	0	0	0	0	0	0	0	0	0	0
NM_001142760	11994	Pcdh15	protocadherin 15, transcript variant L	chr10:73821867-74649732	9110	0	0	0	0	0	0	0	0	0	0	0	0	0	0	0	0	0	0	0	0	0	0	0	0
NM_001142746	11994	Pcdh15	protocadherin 15, transcript variant K	chr10:73821867-74649732	9125	15	36	14	21	33	29	18	16	13	22	31	12	0.05091	0.11449	0.036373	0.053096	0.094176	0.089897	0.05286	0.046091	0.033112	0.074714	0.089793	0.038893
NM_009731	11997	Akr1b7	aldo-keto reductase family 1, member B7	chr6:34412362-34423137	1248	79	119	74	100	46	58	60	56	325	24	50	69	1.95741	2.76676	1.40155	1.83418	0.947461	1.31482	1.30255	1.1835	6.53685	0.583414	1.06082	1.62373
NM_009732	11998	Avp	arginine vasopressin	chr2:130580620-130582588	611	0	0	0	0	0	0	0	0	0	0	0	0	0	0	0	0	0	0	0	0	0	0	0	0
NM_019404	12000	Avpr2	arginine vasopressin receptor 2, transcript variant 1	chrX:73892102-73894428	1812	0	0	0	0	0	0	0	0	0	0	0	0	0	0	0	0	0	0	0	0	0	0	0	0
NM_001276299	12000	Avpr2	arginine vasopressin receptor 2, transcript variant 3	chrX:73892102-73894428	1179	0	0	0	0	0	0	0	0	0	0	0	0	0	0	0	0	0	0	0	0	0	0	0	0
NM_001276298	12000	Avpr2	arginine vasopressin receptor 2, transcript variant 2	chrX:73892102-73894428	1721	0	0	0	0	0	0	0	0	0	0	0	0	0	0	0	0	0	0	0	0	0	0	0	0
NM_001159598	12005	Axin1	axin 1, transcript variant 1	chr17:26138686-26195811	3671	1507	1767	1669	1906	1681	1757	1881	1422	1959	1563	1691	1479	12.7282	14.0063	10.8823	11.9819	11.931	13.5456	14.0563	10.2163	13.4311	13.2759	12.2698	11.9289
NM_009733	12005	Axin1	axin 1, transcript variant 2	chr17:26138686-26195811	3779	783	751	1057	1235	1278	944	1156	1150	1025	926	867	826	6.42374	5.78108	6.692	7.54124	8.80603	7.06929	8.39292	8.02567	6.82535	7.64385	6.11151	6.47092
NM_015732	12006	Axin2	axin 2	chr11:108920349-108950781	4258	1243	1303	1712	1352	1083	1836	1481	1559	705	814	1016	1009	9.05216	8.90677	9.62515	7.32461	6.62602	12.1992	9.54327	9.65949	4.16626	5.96287	6.35498	7.01361
NM_013478	12007	Azgp1	alpha-2-glycoprotein 1, zinc	chr5:137981521-137990232	1314	0	2	0	0	0	2	14	8	0	0	0	0	0	0.044305	0	0	0	0.043083	0.292427	0.160636	0	0	0	0
NM_009734	12009	Cep131	centrosomal protein 131	chr11:120064430-120086827	3578	1110	879	1118	1101	1155	778	1095	878	959	1242	968	922	9.61218	7.14658	7.47656	7.09927	8.4096	6.14965	8.39415	6.46926	6.74624	10.8226	7.20638	7.6299
NM_009735	12010	B2m	beta-2 microglobulin	chr2:122147687-122153082	858	8556	10036	15477	18122	11824	12096	9286	13925	10048	10567	11902	14022	309.219	340.455	431.916	487.515	359.082	399.033	297.047	428.192	294.863	384.217	369.693	484.125
NM_007519	12012	Baat	bile acid-Coenzyme A: amino acid N-acyltransferase	chr4:49489418-49506558	1946	16	6	4	2	4	6	6	21	19	0	10	9	0.254976	0.089748	0.039476	0.023371	0.053559	0.081757	0.073592	0.278012	0.243229	0	0.136824	0.130819
NM_007520	12013	Bach1	BTB and CNC homology 1, basic leucine zipper transcription factor 1	chr16:87698954-87733346	5858	1856	1935	2438	1929	2125	1970	1830	2313	2090	1460	1939	1684	9.82147	9.61362	9.96486	7.59769	9.44938	9.5167	8.57231	10.4138	8.98164	7.772	8.81899	8.51285
NM_001109661	12014	Bach2	BTB and CNC homology, basic leucine zipper transcription factor 2	chr4:32417435-32586108	8493	417	263	306	243	242	283	286	356	394	122	349	175	1.52119	0.898124	0.860787	0.65863	0.740486	0.940159	0.921309	1.10586	1.16642	0.447044	1.09515	0.607652
NM_007522	12015	Bad	BCL2-associated agonist of cell death, transcript variant 1	chr19:6941861-6951905	1458	393	430	565	582	614	518	431	521	397	509	488	461	8.35895	8.58304	9.26691	9.20141	10.9642	10.0448	8.1085	9.41865	6.8512	10.8856	8.91132	9.35822
NM_001285453	12015	Bad	BCL2-associated agonist of cell death, transcript variant 2	chr19:6942562-6951905	941	542	512	652	639	369	577	582	560	752	279	445	562	17.8303	15.8358	16.5868	15.6734	10.2171	17.3392	16.9628	15.6984	20.1086	9.25045	12.5859	17.6764
NM_001171739	12017	Bag1	BCL2-associated athanogene 1, transcript variant 1	chr4:40936398-40948294	1349	107	228	202	259	195	280	201	288	259	144	193	177	2.44276	4.90751	3.57257	4.42229	3.74868	5.87315	4.08943	5.62921	4.82671	3.327	3.80398	3.87273
NM_009736	12017	Bag1	BCL2-associated athanogene 1, transcript variant 1	chr4:40936398-40948294	1349	5353	4911	5537	5822	4260	5770	5579	5688	5579	4160	5419	4781	123.053	105.954	98.2736	99.6115	82.284	121.055	113.498	111.236	104.124	96.2115	107.048	104.967
NM_007523	12018	Bak1	BCL2-antagonist/killer 1	chr17:27019812-27028626	2002	1704	1757	1930	1955	1752	1721	1636	1818	2377	1598	1805	1580	26.3822	25.5402	23.0824	22.5374	22.7907	24.3198	22.4283	23.9476	29.8862	24.9016	24.0251	23.3791
NM_007524	12020	Nkx3-2	NK3 homeobox 2	chr5:41761483-41764220	1437	0	0	0	0	0	0	0	0	0	0	0	0	0	0	0	0	0	0	0	0	0	0	0	0
NM_007525	12021	Bard1	BRCA1 associated RING domain 1	chr1:71027535-71102972	5448	272	324	381	502	471	277	400	242	379	478	402	375	1.54306	1.73068	1.67358	2.12327	2.25265	1.435	2.01418	1.17046	1.74862	2.73273	1.96349	2.03543
NM_007526	12022	Barx1	BarH-like homeobox 1	chr13:48663036-48666507	1361	0	0	0	0	0	0	0	0	0	2	5	5	0	0	0	0	0	0	0	0	0	0.045848	0.078332	0.087064
NM_013800	12023	Barx2	BarH-like homeobox 2	chr9:31846044-31913285	1791	4	7	4	14	5	6	8	0	6	0	10	8	0.069261	0.113445	0.053477	0.179029	0.072743	0.094827	0.119053	0	0.08435	0	0.148739	0.132158
NM_007527	12028	Bax	BCL2-associated X protein	chr7:45461695-45466898	869	1561	1773	1958	2181	1667	1581	1777	1844	2370	1483	1760	1613	55.6843	59.3559	53.9306	57.9112	49.9802	51.4939	56.098	55.9634	68.6557	53.2135	53.9615	54.9741
NM_007528	12029	Bcl6b	B cell CLL/lymphoma 6, member B	chr11:70224127-70229798	3426	666	329	458	520	280	499	342	556	609	264	588	367	6.02663	2.79274	3.19684	3.50095	2.12459	4.11974	2.73373	4.27663	4.47505	2.39933	4.56792	3.16998
NM_007529	12032	Bcan	brevican, transcript variant 1	chr3:87987531-88000356	3267	501	557	406	628	1074	893	624	410	318	564	605	482	4.74719	4.96195	2.97245	4.43456	8.55824	7.73165	5.24064	3.30612	2.44831	5.38339	4.93435	4.37025
NM_001109758	12032	Bcan	brevican, transcript variant 2	chr3:87992514-88000356	2685	313	367	385	438	846	599	462	338	268	389	360	407	3.60639	3.97165	3.42625	3.759	8.20652	6.31364	4.71835	3.31403	2.50591	4.51213	3.56581	4.48888
NM_007530	12033	Bcap29	B cell receptor associated protein 29, transcript variant 1	chr12:31595354-31634597	1954	495	538	829	1072	486	359	294	338	249	628	416	404	7.84356	8.00601	10.1517	12.6555	6.47322	5.1896	4.11992	4.56368	3.20252	10.0227	5.67382	6.11007
NM_001164090	12033	Bcap29	B cell receptor associated protein 29, transcript variant 2	chr12:31595354-31634658	1791	770	938	989	1068	574	1299	1247	1449	1034	828	1485	1219	13.3309	15.2339	13.2107	13.7555	8.34769	20.5191	19.1038	21.3321	14.5264	14.4156	22.0938	20.1493
NM_007531	12034	Phb2	prohibitin 2	chr6:124712289-124716945	1360	4938	5178	6186	6179	5253	5413	5709	5029	6445	5228	5405	4646	112.587	110.82	108.901	104.861	100.642	112.656	115.194	97.5529	119.303	119.92	105.904	101.188
NM_001024468	12035	Bcat1	branched chain aminotransferase 1, cytosolic, transcript variant 1	chr6:144993835-145048812	7833	3569	4829	3191	5908	5111	3452	2071	1671	1652	4960	2924	3085	14.128	17.9426	9.75294	17.4071	17.0011	12.4725	7.25393	5.62694	5.30762	19.7559	9.94786	11.6656
NM_007532	12035	Bcat1	branched chain aminotransferase 1, cytosolic, transcript variant 2	chr6:144993835-145076157	7852	10091	7638	10651	7480	10268	7412	9703	6102	10542	7188	10345	7487	39.8512	28.3138	32.4773	21.9886	34.0711	26.7192	33.9157	20.5016	33.8043	28.56	35.1124	28.2451
NM_009737	12036	Bcat2	branched chain aminotransferase 2, mitochondrial, transcript variant 1	chr7:45570153-45589710	1771	2929	3178	3198	4048	3135	2959	3367	3073	2762	3187	3369	3212	51.2884	52.2335	43.2304	52.7576	46.1204	47.2779	52.1677	45.7716	39.2666	56.1412	50.6997	53.7181
NM_001243052	12036	Bcat2	branched chain aminotransferase 2, mitochondrial, transcript variant 2	chr7:45571279-45589710	1798	174	102	926	300	1102	1269	324	147	519	192	102	160	2.99311	1.6379	12.3247	3.85118	15.9566	19.9682	4.93607	2.14352	7.25941	3.32732	1.50728	2.62729
NM_001243053	12036	Bcat2	branched chain aminotransferase 2, mitochondrial, transcript variant 3	chr7:45572870-45589710	1683	3	3	5	2	5	4	5	3	3	4	3	5	0.041697	0.035582	0.067042	0.023687	0.071063	0.064543	0.073132	0.041872	0.037149	0.059144	0.038224	0.072524
NM_009738	12038	Bche	butyrylcholinesterase	chr3:73635809-73708415	6209	1053	1231	1507	1727	1768	1110	1107	1403	1188	962	1429	1396	5.25764	5.77016	5.80777	6.41753	7.41788	5.05977	4.89306	5.96113	4.81542	4.8337	6.12995	6.65656
NM_007533	12039	Bckdha	branched chain ketoacid dehydrogenase E1, alpha polypeptide	chr7:25629852-25658761	1773	3085	3230	4212	3900	3961	3964	3491	3172	3279	2982	3062	2971	53.9509	53.0201	56.8789	50.7725	58.2082	63.2737	54.0269	47.2032	46.5635	52.4645	46.027	49.6339
NM_001305935	12040	Bckdhb	branched chain ketoacid dehydrogenase E1, beta polypeptide, transcript variant 1	chr9:83925137-84124240	1486	394	441	657	697	434	640	506	441	347	479	395	472	8.20359	8.62694	10.5778	10.8157	7.60243	12.1742	9.33368	7.82887	5.86631	10.0561	7.07042	9.39492
NM_199195	12040	Bckdhb	branched chain ketoacid dehydrogenase E1, beta polypeptide, transcript variant 2	chr9:83948781-84124240	1398	250	314	331	396	520	248	418	412	283	401	475	388	5.53361	6.52587	5.66143	6.53315	9.68018	5.02073	8.19555	7.77138	5.08463	8.92981	9.05152	8.20674
NM_009739	12041	Bckdk	branched chain ketoacid dehydrogenase kinase	chr7:127904073-127909664	2857	1809	1815	2316	2483	2034	2240	1908	1959	2101	1882	1961	2028	19.6266	18.4918	19.4094	20.0563	18.544	22.1847	18.3236	18.0829	18.5081	20.5512	18.2928	21.0262
NM_009740	12042	Bcl10	B cell leukemia/lymphoma 10	chr3:145924262-145934364	1957	1410	1473	1653	1807	1577	1457	1538	1660	1979	1204	1771	1447	22.3375	21.9059	20.2235	21.3035	20.9848	21.061	21.5621	22.3699	25.4497	19.1808	24.1114	21.8963
NM_009741	12043	Bcl2	B cell leukemia/lymphoma 2, transcript variant 1	chr1:106538176-106714290	7209	679	752	842	770	630	709	698	778	407	501	724	621	2.91829	3.03326	2.79583	2.46523	2.27413	2.78043	2.65421	2.84486	1.41993	2.1644	2.67667	2.54857
NM_177410	12043	Bcl2	B cell leukemia/lymphoma 2, transcript variant 2	chr1:106712165-106714290	2126	9	12	16	20	17	9	19	22	13	47	39	13	0.123964	0.154854	0.177839	0.214624	0.199072	0.117603	0.24403	0.26158	0.150183	0.689525	0.478344	0.180214
NM_009742	12044	Bcl2a1a	B cell leukemia/lymphoma 2 related protein A1a	chr9:88956920-88962416	796	36	48	92	104	42	76	50	91	40	52	47	88	1.38328	1.72307	2.75155	3.01256	1.37404	2.68244	1.71355	3.00368	1.2449	2.00549	1.55256	3.23777
NM_007534	12045	Bcl2a1b	B cell leukemia/lymphoma 2 related protein A1b	chr9:89199273-89207838	764	171	263	455	669	180	405	244	408	246	229	264	513	6.90428	10.0125	14.2384	20.1954	6.11768	14.9987	8.73534	14.0817	8.10096	9.31952	9.17837	19.8729
NM_007535	12046	Bcl2a1c	B cell leukemia/lymphoma 2 related protein A1c	chr9:114330135-114330578	444	0	0	0	0	0	0	0	0	0	0	0	0	0	0	0	0	0	0	0	0	0	0	0	0
NM_007536	12047	Bcl2a1d	B cell leukemia/lymphoma 2 related protein A1d	chr9:88723288-88731850	796	35	65	107	141	30	78	60	104	58	72	49	66	1.32767	2.3638	3.21483	4.06776	0.968478	2.75869	2.05816	3.41938	1.82938	2.79846	1.62292	2.44694
NM_001289739	12048	Bcl2l1	BCL2-like 1, transcript variant 4	chr2:152758732-152830717	1450	12	1	5	13	5	2	0	10	4	6	4	12	0.24127	0.005595	0.075928	0.197912	0.087196	0.035211	0	0.175148	0.055146	0.109656	0.066906	0.231699
NM_001289717	12048	Bcl2l1	BCL2-like 1, transcript variant 2	chr2:152780664-152830717	2472	94	115	253	211	123	199	306	153	146	233	98	181	1.1668	1.34606	2.449	1.96991	1.29506	2.2741	3.39565	1.63067	1.48018	2.93504	1.05284	2.16057
NM_001289716	12048	Bcl2l1	BCL2-like 1, transcript variant 1	chr2:152780664-152830717	2627	1242	1590	1765	2276	1551	1900	1604	1703	1036	1588	1614	1286	14.6508	17.6173	16.0847	19.9948	15.3825	20.4649	16.7579	17.0979	9.92363	18.8574	16.366	14.4978
NM_009743	12048	Bcl2l1	BCL2-like 1, transcript variant 3	chr2:152780664-152831728	2421	758	350	573	730	663	683	652	575	701	611	912	865	9.69929	4.20284	5.66151	6.95066	7.13096	7.98222	7.39026	6.25896	7.28639	7.86707	10.0366	10.5837
NM_013479	12049	Bcl2l10	Bcl2-like 10	chr9:75347758-75351640	1228	974	1268	1401	1687	1429	1491	1326	1209	678	1224	1526	1192	24.5811	30.0556	27.2997	31.7078	30.3152	34.3487	29.616	25.9694	13.8977	31.0759	33.1008	28.7431
NM_007537	12050	Bcl2l2	BCL2-like 2	chr14:54883425-54888234	3461	2782	2690	3215	2949	2864	2936	2415	3349	3003	2189	2988	2327	24.9242	22.6156	22.2371	19.6676	21.5551	24.0088	19.1499	25.524	21.8428	19.7323	23.0069	19.9158
NM_033601	12051	Bcl3	B cell leukemia/lymphoma 3	chr7:19808462-19822755	1835	258	400	397	270	133	381	335	430	568	169	263	187	4.34623	6.34337	5.1794	3.39248	1.88309	5.86773	4.99851	6.16843	7.7865	2.85712	3.81037	3.01829
NM_001348026	12053	Bcl6	Mus musculus B cell leukemia/lymphoma 6 (Bcl6), transcript variant 2	chr16:23965050-23981283	4744	27	276	94	16	71	142	24	20	137	2	37	11	0.171616	1.69204	0.47389	0.076026	0.386755	0.841835	0.136068	0.11033	0.723743	0.013153	0.203632	0.062444
NM_009744	12053	Bcl6	B cell leukemia/lymphoma 6	chr16:23965050-23988852	3527	919	629	520	725	697	873	607	604	619	549	614	610	8.07927	5.186	3.52756	4.7429	5.14614	7.00146	4.72024	4.5179	4.41467	4.85611	4.63283	5.11668
NM_009745	12054	Bcl7b	B cell CLL/lymphoma 7B	chr5:135168372-135181852	1666	794	984	1137	1149	927	1048	974	1010	1032	866	906	820	14.7768	17.186	16.3279	15.9086	14.4903	17.7991	16.039	15.98	15.5834	16.209	14.4788	14.5738
NM_001347652	12055	Bcl7c	Mus musculus B cell CLL/lymphoma 7C (Bcl7c), transcript variant 1	chr7:127661454-127708766	6360	569	734	1317	722	963	778	1221	728	1664	687	705	598	2.77356	3.35883	4.95706	2.61731	3.94132	3.45978	5.26598	3.01718	6.58533	3.36965	2.95383	2.78421
NM_009746	12055	Bcl7c	B cell CLL/lymphoma 7C	chr7:127704978-127708766	965	1218	1631	1088	1761	1320	1507	1780	1393	1336	1263	1556	1460	39.1214	49.177	26.9841	42.1215	35.6161	44.1887	50.6004	38.0696	34.8383	40.8346	42.95	44.7977
NM_007538	12057	Opn1sw	opsin 1 (cone pigments), short-wave-sensitive (color blindness, tritan)	chr6:29376671-29380513	2410	0	4	8	8	0	8	5	9	0	4	6	5	0	0.042094	0.077025	0.068086	0	0.092566	0.05404	0.091818	0	0.051656	0.062105	0.049168
NM_007539	12061	Bdkrb1	bradykinin receptor, beta 1	chr12:105604091-105605511	1421	8	6	10	16	21	15	11	18	2	6	9	20	0.159032	0.122703	0.166503	0.25379	0.373455	0.296823	0.201754	0.330355	0.035438	0.128694	0.150049	0.406411
NM_009747	12062	Bdkrb2	bradykinin receptor, beta 2	chr12:105563172-105593071	1680	55	7	6	6	6	6	6	15	44	0	20	12	1.00649	0.117418	0.0854	0.076847	0.09306	0.101092	0.088038	0.222029	0.645343	0	0.316561	0.195011
NM_007540	12064	Bdnf	brain derived neurotrophic factor, transcript variant 1	chr2:109674700-109727043	4302	0	0	0	0	0	0	0	0	0	0	0	0	0	0	0	0	0	0	0	0	0	0	0	0
NM_001285418	12064	Bdnf	brain derived neurotrophic factor, transcript variant 7	chr2:109675897-109727043	3866	0	0	0	0	0	0	0	0	0	0	0	0	0	0	0	0	0	0	0	0	0	0	0	0
NM_001048139	12064	Bdnf	brain derived neurotrophic factor, transcript variant 2	chr2:109675897-109727043	4161	0	0	0	0	0	0	0	0	0	0	0	0	0	0	0	0	0	0	0	0	0	0	0	0
NM_001285416	12064	Bdnf	brain derived neurotrophic factor, transcript variant 5	chr2:109675897-109727043	4078	0	0	0	0	0	0	0	0	0	0	0	0	0	0	0	0	0	0	0	0	0	0	0	0
NM_001285419	12064	Bdnf	brain derived neurotrophic factor, transcript variant 8	chr2:109677032-109727043	3855	0	0	0	0	0	0	0	0	0	0	0	0	0	0	0	0	0	0	0	0	0	0	0	0
NM_001048141	12064	Bdnf	brain derived neurotrophic factor, transcript variant 3	chr2:109692436-109727043	4001	0	0	0	0	0	0	0	0	0	0	0	0	0	0	0	0	0	0	0	0	0	0	0	0
NM_001285420	12064	Bdnf	brain derived neurotrophic factor, transcript variant 9	chr2:109693027-109727043	3743	0	0	0	0	0	0	0	0	0	0	0	0	0	0	0	0	0	0	0	0	0	0	0	0
NM_001048142	12064	Bdnf	brain derived neurotrophic factor, transcript variant 4	chr2:109693563-109727043	4009	3	10	52	7	22	31	3	46	63	7	30	38	0.015471	0.072607	0.304999	0.034546	0.13966	0.216501	0.013692	0.297641	0.395631	0.049083	0.195802	0.279459
NM_001285417	12064	Bdnf	brain derived neurotrophic factor, transcript variant 6	chr2:109694409-109727043	3875	0	0	0	0	0	0	0	0	0	0	0	0	0	0	0	0	0	0	0	0	0	0	0	0
NM_001316310	12064	Bdnf	brain derived neurotrophic factor, transcript variant 12	chr2:109694409-109727043	3950	0	0	0	0	0	0	0	0	0	0	0	0	0	0	0	0	0	0	0	0	0	0	0	0
NM_001285421	12064	Bdnf	brain derived neurotrophic factor, transcript variant 10	chr2:109709383-109727043	3941	0	0	0	0	0	0	0	0	0	0	0	0	0	0	0	0	0	0	0	0	0	0	0	0
NM_001285422	12064	Bdnf	brain derived neurotrophic factor, transcript variant 11	chr2:109722921-109727043	4123	15	38	7	23	7	6	18	14	27	2	14	9	0.109994	0.267019	0.039582	0.123167	0.040094	0.03623	0.117979	0.086755	0.163777	0.012812	0.090394	0.058774
NM_009748	12068	Bet1	.	chr6:4076904-4086927	1466	1220	1687	1948	2384	1901	1592	1589	2196	1747	1323	2161	1833	25.7998	33.4875	31.8078	37.535	33.7826	30.7344	29.7437	39.5092	30.0017	28.1541	39.2836	37.0326
NM_009749	12069	Bex2	brain expressed X-linked 2	chrX:136066565-136068236	902	224	252	448	494	349	304	421	227	379	381	275	282	7.67322	8.10222	11.8892	12.6272	10.0705	9.52963	12.8025	6.63174	10.5735	13.1509	8.12089	9.24615
NM_001110233	12070	Ngfrap1	nerve growth factor receptor (TNFRSF16) associated protein 1, transcript variant 2	chrX:136270253-136271978	933	242	286	375	383	330	225	409	249	323	319	320	308	8.03743	8.90426	9.6176	9.46713	9.20446	6.82219	12.0308	7.02642	8.70277	10.6476	9.13665	9.76176
NM_009750	12070	Ngfrap1	nerve growth factor receptor (TNFRSF16) associated protein 1, transcript variant 1	chrX:136270253-136271978	938	2695	3056	4397	4597	4288	3698	3979	3289	4526	3829	3507	3450	89.0843	94.8144	112.23	113.123	119.104	111.566	116.409	92.5139	121.486	127.34	99.6478	108.946
NM_001110234	12070	Ngfrap1	nerve growth factor receptor (TNFRSF16) associated protein 1, transcript variant 3	chrX:136270253-136271978	892	614	906	990	1155	1010	847	844	770	1053	976	788	683	21.3286	29.5519	26.5568	29.8838	29.4836	26.8574	25.9513	22.7714	29.7152	34.1107	23.529	22.6696
NM_009751	12075	Bfsp1	beaded filament structural protein 1, in lens-CP94, transcript variant 2	chr2:143826528-143863173	2372	13	30	12	64	51	2	0	38	0	0	25	12	0.157217	0.36438	0.114974	0.615478	0.557825	0.022986	0	0.413063	0	0	0.279371	0.14302
NM_001291061	12075	Bfsp1	beaded filament structural protein 1, in lens-CP94, transcript variant 1	chr2:143826528-143863173	2390	38	0	63	0	17	38	38	13	36	37	27	54	0.492229	0	0.628759	0	0.185039	0.442482	0.434681	0.137761	0.377277	0.472978	0.299151	0.663532
NM_009752	12091	Glb1	galactosidase, beta 1, transcript variant 1	chr9:114401078-114474379	2396	2403	2287	3157	3085	3321	2636	2471	2757	2837	2540	2811	2107	31.0956	27.7813	31.5418	29.7165	36.1088	31.1309	28.3033	30.3515	29.811	33.0643	31.2592	26.0465
NR_108101	12091	Glb1	galactosidase, beta 1, transcript variant 2	chr9:114401078-114474379	2317	4	3	86	106	66	27	39	41	91	3	100	59	0.05225	0.037043	0.880747	1.05243	0.731058	0.322437	0.459963	0.458391	0.980937	0.038081	1.1472	0.743742
NR_108102	12091	Glb1	galactosidase, beta 1, transcript variant 3	chr9:114401078-114474379	2226	0	90	57	5	0	4	50	0	5	0	84	77	0	1.17383	0.610823	0.050292	0	0.040449	0.60627	0	0.049546	0	0.997708	1.01342
NM_031368	12095	Bglap3	bone gamma-carboxyglutamate protein 3, transcript variant 3	chr3:88368616-88369831	723	0	0	0	0	0	0	5	0	0	0	4	2	0	0	0	0	0	0	0.167821	0	0	0	0.147089	0.040973
NM_001305450	12095	Bglap3	bone gamma-carboxyglutamate protein 3, transcript variant 4	chr3:88368616-88371479	715	0	0	0	0	0	0	0	0	0	0	0	0	0	0	0	0	0	0	0	0	0	0	0	0
NM_001305449	12095	Bglap3	bone gamma-carboxyglutamate protein 3, transcript variant 2	chr3:88368616-88372741	926	0	0	0	0	0	0	0	0	0	0	0	0	0	0	0	0	0	0	0	0	0	0	0	0
NM_001305448	12095	Bglap3	bone gamma-carboxyglutamate protein 3, transcript variant 1	chr3:88368616-88372741	1045	0	2	0	0	0	2	0	0	3	0	0	0	0	0.055709	0	0	0	0.054174	0	0	0.072283	0	0	0
NM_007541	12096	Bglap	bone gamma carboxyglutamate protein	chr3:88383495-88384466	479	1	0	4	0	0	0	0	5	3	2	0	0	0.034048	0	0.189047	0	0	0	0	0.239281	0.142886	0.068145	0	0
NM_001032298	12097	Bglap2	bone gamma-carboxyglutamate protein 2	chr3:88377736-88378701	473	0	0	0	0	5	0	0	0	0	0	0	0	0	0	0	0	0.220353	0	0	0	0	0	0	0
NM_007542	12111	Bgn	biglycan	chrX:73483601-73495936	2423	7563	8521	11516	9682	6091	8311	7591	11356	9174	5855	7696	7168	96.7943	102.357	113.794	92.2278	65.4913	97.0821	85.9792	123.651	95.3283	75.3794	84.6504	87.629
NM_016668	12116	Bhmt	betaine-homocysteine methyltransferase	chr13:93616891-93637758	2071	1726	36	20	238	47	15	81	226	348	28	850	222	25.8363	0.497426	0.231236	2.6473	0.591091	0.195633	1.07255	2.87433	4.23058	0.421674	10.9303	3.16757
NM_009753	12121	Bicd1	bicaudal D homolog 1 (Drosophila), transcript variant 2	chr6:149408984-149563326	9664	420	721	1031	779	1551	502	565	584	880	528	801	877	1.34645	2.16934	2.55213	1.85832	4.17973	1.46787	1.60275	1.5941	2.29074	1.70208	2.20774	2.68586
NM_001112796	12121	Bicd1	bicaudal D homolog 1 (Drosophila), transcript variant 1	chr6:149408984-149563326	9588	903	1645	1426	1531	713	1269	1346	1881	1392	1144	1476	1138	2.91902	4.99368	3.55973	3.68578	1.93634	3.74396	3.85045	5.17345	3.65492	3.72132	4.10235	3.51413
NM_007544	12122	Bid	BH3 interacting domain death agonist	chr6:120893119-120916820	1891	530	586	831	733	715	681	762	680	633	801	669	591	8.68071	9.01267	10.5179	8.94086	9.84396	10.1927	11.0488	9.48766	8.41835	13.2042	9.41675	9.24652
NM_007545	12123	Hrk	harakiri, BCL2 interacting protein (contains only BH3 domain)	chr5:118169764-118189478	5366	6	5	6	0	0	9	13	0	10	8	2	7	0.034675	0.021698	0.025713	0	0	0.0422	0.064012	0	0.046783	0.0464	0.009934	0.033616
NM_007546	12124	Bik	BCL2-interacting killer	chr15:83526862-83544635	943	123	103	166	164	108	189	124	149	112	86	132	138	4.02772	3.15613	4.20022	3.99836	2.9793	5.64762	3.60705	4.14869	2.9861	2.83653	3.70278	4.32161
NM_001291016	12125	Bcl2l11	BCL2-like 11 (apoptosis facilitator), transcript variant 5	chr2:128126038-128131498	2304	44	0	58	0	33	45	44	64	44	27	49	43	0.58899	0	0.594594	0	0.366928	0.546125	0.519405	0.728342	0.471711	0.361515	0.558464	0.552719
NM_207681	12125	Bcl2l11	BCL2-like 11 (apoptosis facilitator), transcript variant 2	chr2:128126038-128162547	4869	422	466	377	532	537	464	465	694	458	469	644	509	2.68142	2.78254	1.84995	2.52054	2.87262	2.69541	2.62049	3.75868	2.36603	3.00206	3.52051	3.09279
NM_009754	12125	Bcl2l11	BCL2-like 11 (apoptosis facilitator), transcript variant 3	chr2:128126038-128162547	4779	0	99	132	200	73	109	184	129	264	0	0	139	0	0.599571	0.656569	0.963508	0.395477	0.643445	1.05323	0.710605	1.38846	0	0	0.855988
NM_207680	12125	Bcl2l11	BCL2-like 11 (apoptosis facilitator), transcript variant 1	chr2:128126038-128162547	5037	1171	1133	1330	920	805	1002	1071	887	1381	900	971	597	7.20872	6.54512	6.3194	4.21217	4.1616	5.6259	5.83476	4.64308	6.90274	5.57236	5.13322	3.51002
NM_001284410	12125	Bcl2l11	BCL2-like 11 (apoptosis facilitator), transcript variant 4	chr2:128127575-128131498	2327	48	57	42	65	38	31	46	45	42	43	27	39	0.637781	0.707102	0.422708	0.642677	0.421473	0.36552	0.531647	0.500063	0.44455	0.574011	0.306959	0.487094
NM_021272	12140	Fabp7	fatty acid binding protein 7, brain	chr10:57784923-57788450	762	16	19	38	26	26	70	37	23	28	30	12	29	0.638266	0.71369	1.18568	0.787593	0.885349	2.57453	1.30881	0.795353	0.920945	1.21456	0.408294	1.12663
NM_007548	12142	Prdm1	PR domain containing 1, with ZNF domain	chr10:44437174-44458748	5205	144	162	181	154	126	169	129	186	204	140	170	103	0.852823	0.905239	0.828781	0.679517	0.628685	0.91421	0.676782	0.940637	0.986598	0.836578	0.865673	0.581531
NM_007549	12143	Blk	B lymphoid kinase	chr14:63372837-63417187	2475	2	4	10	16	6	0	10	13	8	0	12	5	0.02506	0.047043	0.087071	0.148811	0.061418	0	0.109138	0.127925	0.079051	0	0.121867	0.05156
NM_007550	12144	Blm	Bloom syndrome, RecQ helicase-like, transcript variant 1	chr7:80454993-80534998	4869	806	0	152	121	0	0	3	0	127	84	0	113	5.12916	0	0.744025	0.571707	0	0	0.011274	0	0.654437	0.536165	0	0.682248
NM_001042527	12144	Blm	Bloom syndrome, RecQ helicase-like, transcript variant 2	chr7:80454993-80535119	4598	0	906	941	1031	1215	763	986	790	948	821	1093	810	0	5.7334	4.89938	5.17574	6.88157	4.69663	5.88115	4.52759	5.19026	5.57052	6.33452	5.21278
NM_007551	12145	Cxcr5	.	chr9:44511787-44526421	2615	0	3	0	7	0	9	4	4	4	3	0	10	0	0.022263	0	0.052962	0	0.086595	0.041983	0.040359	0.028886	0.023862	0	0.112722
NM_007552	12151	Bmi1	Bmi1 polycomb ring finger oncogene	chr2:18677018-18686629	3594	2951	3714	4014	3649	3702	4026	3574	4345	3167	2679	3714	2972	25.4575	30.0759	26.737	23.4352	26.8356	31.703	27.2914	31.8935	22.1848	23.2515	27.5393	24.4888
NR_033241	12153	Bmp1	bone morphogenetic protein 1, transcript variant 2	chr14:70474555-70520260	4454	2134	2647	3368	2799	3321	2850	2341	3112	3052	2388	2409	1982	14.8558	17.2955	18.1039	14.5053	19.4231	18.1074	14.4208	18.4346	17.2509	16.7274	14.4133	13.1771
NM_009755	12153	Bmp1	bone morphogenetic protein 1, transcript variant 1	chr14:70474555-70520260	3759	2578	3026	3870	3250	2951	3029	3008	2715	3746	2483	2665	2722	21.2643	23.4268	24.6511	19.953	20.4501	22.8023	21.9614	19.0521	25.0891	20.6054	18.8891	21.4462
NM_009756	12154	Bmp10	bone morphogenetic protein 10	chr6:87428994-87434512	1325	0	0	0	0	0	0	0	0	0	0	0	0	0	0	0	0	0	0	0	0	0	0	0	0
NM_009757	12155	Bmp15	bone morphogenetic protein 15	chrX:6314054-6320724	3116	2024	2519	2865	3076	2796	2799	2652	2625	1173	2712	3070	2515	20.1433	23.5254	22.0082	22.7801	23.376	25.4215	23.3568	22.2197	9.47697	27.147	26.2575	23.9023
NM_007553	12156	Bmp2	bone morphogenetic protein 2	chr2:133552159-133562896	3566	1067	1495	1087	1146	2205	1427	869	749	601	607	1051	871	9.27101	12.1997	7.29286	7.41204	16.1088	11.3214	6.68134	5.53445	4.23651	5.30691	7.85342	7.23548
NM_007554	12159	Bmp4	bone morphogenetic protein 4, transcript variant 1	chr14:46383525-46390669	2059	238	252	281	292	190	322	313	344	246	178	249	267	3.57049	3.55665	3.26166	3.26974	2.39706	4.41604	4.16331	4.4058	3.00676	2.68432	3.21611	3.83642
NM_001316360	12159	Bmp4	bone morphogenetic protein 4, transcript variant 2	chr14:46383525-46390669	1934	0	0	0	0	0	0	0	0	0	0	0	0	0	0	0	0	0	0	0	0	0	0	0	0
NM_007555	12160	Bmp5	bone morphogenetic protein 5	chr9:75775365-75900316	3827	74	110	131	96	97	71	93	83	65	84	99	104	0.593149	0.833722	0.816659	0.577053	0.660169	0.522139	0.664313	0.572022	0.427388	0.679327	0.687465	0.803149
NM_007556	12161	Bmp6	bone morphogenetic protein 6	chr13:38345716-38500314	2996	609	1156	1078	992	926	960	1003	970	1176	852	826	753	6.29923	11.2311	8.61242	7.63721	8.0459	9.06566	9.18569	8.54228	9.87907	8.87229	7.34147	7.44243
NM_007557	12162	Bmp7	bone morphogenetic protein 7	chr2:172868012-172940321	3670	215	185	220	139	156	246	222	253	195	109	197	103	1.81282	1.4633	1.43168	0.872936	1.10168	1.89482	1.66002	1.81243	1.33392	0.920585	1.42631	0.824481
NM_007558	12163	Bmp8a	bone morphogenetic protein 8a, transcript variant 2	chr4:123312650-123343252	2361	0	0	0	0	0	0	0	0	18	0	0	0	0	0	0	0	0	0	0	0	0.191853	0	0	0
NM_001256019	12163	Bmp8a	bone morphogenetic protein 8a, transcript variant 1	chr4:123312650-123343252	2400	7	8	12	3	3	12	12	2	0	9	6	9	0.08552	0.092399	0.119624	0.019236	0.021714	0.131166	0.130733	0.019959	0	0.106045	0.066521	0.098745
NM_007559	12164	Bmp8b	bone morphogenetic protein 8b	chr4:123105161-123126094	2947	2	5	8	5	2	2	0	9	2	4	0	2	0.021046	0.039509	0.056875	0.03133	0.017683	0.01921	0	0.075258	0.017088	0.041509	0	0.020104
NM_019506	12165	Gdf2	growth differentiation factor 2	chr14:33941039-33947198	2988	0	5	0	0	0	3	5	0	0	0	0	0	0	0.038967	0	0	0	0.018946	0.036742	0	0	0	0	0
NM_009758	12166	Bmpr1a	bone morphogenetic protein receptor, type 1A	chr14:34411068-34502546	5481	7364	7997	9070	9568	9061	8143	7201	9075	7899	6424	8628	7692	41.6654	42.4661	39.6211	40.2914	43.0759	42.0522	36.0578	43.683	36.2821	36.5654	41.9541	41.5686
NM_001277218	12167	Bmpr1b	bone morphogenetic protein receptor, type 1B, transcript variant 4	chr3:141837136-141931588	5195	1525	5233	4716	5553	8014	2369	4159	4261	3782	4400	4877	5087	9.10234	29.3208	21.736	24.6699	40.1916	12.9041	21.973	21.6358	18.3286	26.4243	25.02	29.0062
NM_001277220	12167	Bmpr1b	bone morphogenetic protein receptor, type 1B, transcript variant 5	chr3:141837136-141931588	5330	429	448	27	427	542	473	453	259	517	366	1028	467	2.49337	2.44245	0.119274	1.84647	2.64886	2.51181	2.32856	1.27851	2.44204	2.13825	5.13825	2.59292
NM_007560	12167	Bmpr1b	bone morphogenetic protein receptor, type 1B, transcript variant 1	chr3:141837136-141982264	5349	268	156	106	494	127	138	260	104	85	314	283	54	1.54894	0.846529	0.470736	2.13025	0.617072	0.725345	1.33165	0.511686	0.396855	1.82598	1.40796	0.295755
NM_001277217	12167	Bmpr1b	bone morphogenetic protein receptor, type 1B, transcript variant 3	chr3:141837136-142169228	5182	2738	2371	3883	4706	3796	1538	3376	2521	4623	3193	4869	3418	16.3799	13.3183	17.9401	20.9592	19.0825	8.39979	17.8781	12.8322	22.4612	19.2232	25.0392	19.5342
NM_001277216	12167	Bmpr1b	bone morphogenetic protein receptor, type 1B, transcript variant 2	chr3:141837136-142169228	5156	90	445	101	167	109	12	209	101	101	230	155	290	0.5381	2.51112	0.465043	0.7449	0.547665	0.06193	1.10786	0.512569	0.491151	1.38864	0.797764	1.66236
NM_007561	12168	Bmpr2	bone morphogenetic protein receptor, type II (serine/threonine kinase)	chr1:59764279-59878081	11087	17097	23651	24957	26142	32400	15160	24176	22547	28204	21179	32844	21515	47.8216	62.0926	53.8979	54.4254	76.1447	38.7033	59.8468	53.6561	64.0501	59.598	78.9534	57.4856
NM_009759	12169	Bmx	BMX non-receptor tyrosine kinase	chrX:164192842-164258193	3005	28	61	85	89	70	74	54	112	49	47	56	42	0.288959	0.587716	0.674499	0.676228	0.606892	0.696723	0.487426	0.975861	0.405208	0.480487	0.487989	0.410427
NM_007562	12173	Bnc1	basonuclin 1	chr7:81966662-81992299	4663	421	570	411	659	628	630	405	631	102	314	506	583	2.79376	3.55407	2.1054	3.25867	3.50764	3.82351	2.3794	3.56977	0.550605	2.09738	2.88762	3.70303
NM_016787	12175	Bnip2	BCL2/adenovirus E1B interacting protein 2, transcript variant beta	chr9:69989466-70011659	5806	2345	2544	2908	3286	3177	2563	2103	2877	3637	2239	2877	2756	12.5247	12.7535	11.9925	13.0612	14.2545	12.495	9.93763	13.0698	15.7719	12.0289	13.2052	14.0569
NM_001008238	12175	Bnip2	BCL2/adenovirus E1B interacting protein 2, transcript variant alpha	chr9:69989466-70011659	5770	2365	2787	3443	2836	2765	2005	2921	3308	3301	2417	3341	2320	12.71	14.058	14.2846	11.3449	12.4847	9.83448	13.8903	15.1223	14.4015	13.064	15.429	11.9091
NM_009760	12176	Bnip3	BCL2/adenovirus E1B interacting protein 3	chr7:138890836-138909506	1756	3333	4193	4887	5348	5556	4042	4154	5041	5471	3795	5315	4646	58.8613	69.4956	66.6351	70.2907	82.4348	65.1517	64.9171	75.738	78.445	67.4266	80.6663	78.3712
NM_009761	12177	Bnip3l	BCL2/adenovirus E1B interacting protein 3-like	chr14:66985240-67008877	3237	6384	7756	8541	9290	8724	7394	8141	8480	7306	5892	8555	7044	61.1537	69.7394	63.1759	66.2439	70.2214	64.6526	69.0231	69.1151	56.8222	56.7807	70.4329	64.4608
NM_001160127	12180	Smyd1	SET and MYND domain containing 1, transcript variant 1	chr6:71213940-71262281	3361	2	4	14	8	9	8	0	16	2	6	6	14	0.016901	0.034042	0.099739	0.054806	0.062021	0.066374	0	0.125603	0.014983	0.046415	0.047579	0.12322
NM_009762	12180	Smyd1	SET and MYND domain containing 1, transcript variant 2	chr6:71213940-71262281	3322	0	0	0	0	0	0	0	0	0	0	0	0	0	0	0	0	0	0	0	0	0	0	0	0
NM_013481	12181	Bop1	block of proliferation 1	chr15:76452996-76477269	2476	1487	1712	1873	1907	1402	1532	1589	1584	2099	1652	1591	1411	18.6142	20.1237	18.1053	17.7768	14.7467	17.5121	17.6114	16.8775	21.3395	20.8087	17.1193	16.8794
NM_009763	12182	Bst1	bone marrow stromal cell antigen 1	chr5:43818893-43843468	2336	38	31	64	52	28	29	29	56	38	37	47	44	0.502234	0.381886	0.654441	0.51265	0.312323	0.34804	0.33724	0.62188	0.409263	0.483333	0.530705	0.557725
NM_007563	12183	Bpgm	2,3-bisphosphoglycerate mutase	chr6:34476356-34505610	2068	2374	2733	3583	3626	3075	3432	3001	3197	2397	2749	3305	2843	35.5962	38.4637	41.4808	40.4619	38.7413	46.9676	39.8291	40.7842	29.1781	41.4699	42.5931	40.7183
NM_009764	12189	Brca1	breast cancer 1, early onset	chr11:101488764-101551955	6648	868	1260	1279	1634	1541	1084	1361	1054	1221	1424	1226	1278	4.04788	5.51411	4.60555	5.67154	6.0391	4.6151	5.61833	4.18038	4.62094	6.68189	4.9112	5.69469
NM_009765	12190	Brca2	breast cancer 2, early onset, transcript variant 2	chr5:150522621-150570146	10939	0	1630	881	1046	2263	643	1677	1070	833	1889	770	1264	0	4.33586	1.92821	2.20667	5.39002	1.66271	4.20702	2.5808	1.91721	5.38705	1.87552	3.4211
NM_001081001	12190	Brca2	breast cancer 2, early onset, transcript variant 1	chr5:150522621-150570146	11133	1312	7	963	1069	3	757	8	369	668	342	1125	460	3.65329	0.017654	2.06957	2.21584	0.005879	1.92327	0.018496	0.873755	1.50853	0.957699	2.6915	1.22251
NM_007564	12192	Zfp36l1	zinc finger protein 36, C3H type-like 1	chr12:80107760-80113013	2984	5922	7081	7275	7122	5875	7726	6491	7798	5518	4352	6629	5977	61.5437	69.0711	58.3722	55.0865	51.2967	73.2867	59.6987	68.9462	46.5532	45.4965	59.206	59.3269
NM_001001806	12193	Zfp36l2	zinc finger protein 36, C3H type-like 2	chr17:84183928-84187947	3533	3032	3647	4898	4358	4257	3547	3591	4210	3159	3736	3865	3632	26.6127	30.046	33.1951	28.4717	31.395	28.4115	27.8924	31.4394	22.5102	32.9847	29.1562	30.4519
NM_009766	12209	Brs3	bombesin-like receptor 3	chrX:57043074-57048758	2772	0	0	0	0	0	0	0	0	0	0	0	0	0	0	0	0	0	0	0	0	0	0	0	0
NM_007566	12211	Birc6	baculoviral IAP repeat-containing 6	chr17:74528295-74703356	15768	8268	10051	11297	8727	9929	7807	9378	10572	9007	9623	8243	7310	16.2598	18.554	17.1537	12.7752	16.4067	14.0134	16.3236	17.6895	14.3823	19.0406	13.9319	13.732
NM_009767	12212	Chic1	cysteine-rich hydrophobic domain 1	chrX:103356476-103396118	7401	677	868	866	922	930	960	929	1014	705	635	795	689	2.83277	3.41287	2.79874	2.87437	3.27278	3.66843	3.44473	3.61271	2.39729	2.67571	2.86148	2.75611
NM_009768	12215	Bsg	basigin, transcript variant 1	chr10:79704358-79711979	1752	990	459	1759	2113	239	1988	1418	224	1238	1171	188	541	17.52	7.61611	24.0296	27.8359	3.54096	32.1102	22.209	3.36391	17.7836	20.8411	2.85081	9.14326
NM_001077184	12215	Bsg	basigin, transcript variant 2	chr10:79704358-79711979	1404	12609	13571	15359	17652	17237	13719	13950	14812	15141	11822	15260	14624	278.505	281.341	261.933	290.192	319.898	276.578	272.699	278.341	271.518	262.705	289.67	308.555
NM_007567	12217	Bsn	bassoon	chr9:108096022-108190383	15937	267	195	150	217	77	185	141	228	171	132	163	110	0.519069	0.355977	0.225159	0.313248	0.124417	0.328451	0.242336	0.376563	0.269522	0.25803	0.272329	0.203311
NM_007568	12223	Btc	betacellulin, epidermal growth factor family member	chr5:91357261-91402994	2876	78	113	92	145	132	106	101	130	217	80	142	142	0.835298	1.14197	0.765069	1.15963	1.1883	1.03771	0.959806	1.1909	1.89908	0.857235	1.31025	1.45284
NM_009769	12224	Klf5	Kruppel-like factor 5	chr14:99298691-99313409	1725	38	75	47	48	52	64	61	63	34	21	29	7	0.677312	1.2507	0.648691	0.633288	0.785327	1.03735	0.956863	0.950128	0.488036	0.364051	0.443178	0.120041
NM_007569	12226	Btg1	B cell translocation gene 1, anti-proliferative	chr10:96617001-96622811	5008	4781	5982	7438	5684	4756	4502	5712	7550	6366	3466	6255	4454	29.603	34.7638	35.5625	26.1965	24.7441	25.4449	31.3027	39.7747	32.0038	21.5886	33.2871	26.3424
NM_007570	12227	Btg2	B cell translocation gene 2, anti-proliferative	chr1:134074865-134079155	3083	3109	1298	2402	2450	1066	1822	1363	2549	3436	1425	3883	1998	31.2644	12.2462	18.6488	18.3369	9.00419	16.728	12.1286	21.8112	28.0581	14.414	33.5645	19.1949
NM_009770	12228	Btg3	B cell translocation gene 3, transcript variant 1	chr16:78359860-78376810	1414	8	14	4	4	4	17	1	6	1	4	5	9	0.170731	0.274879	0.06712	0.060959	0.06318	0.337116	0.003201	0.103433	0.007789	0.080593	0.09198	0.176621
NM_001297747_chr16	12228	Btg3	B cell translocation gene 3, transcript variant 2	chr16:78359860-78377181	1218	0	0	0	0	4	5	0	6	0	0	0	0	0	0	0	0	0.084225	0.112446	0	0.116436	0	0	0	0
NM_001297747_chr17	12228	Btg3	B cell translocation gene 3, transcript variant 2	chr17:50698681-50699884	1204	300	286	347	364	267	288	312	385	434	190	381	294	7.7238	6.89895	6.88412	6.96781	5.75725	6.75291	7.10209	8.41509	9.06741	4.90574	8.4145	7.2139
NM_013482	12229	Btk	Bruton agammaglobulinemia tyrosine kinase	chrX:134542341-134583140	2535	105	134	197	185	70	160	136	139	86	94	108	134	1.27699	1.532	1.85203	1.68304	0.713408	1.77599	1.46336	1.4443	0.84735	1.15534	1.13366	1.56225
NM_013483	12231	Btn1a1	butyrophilin, subfamily 1, member A1	chr13:23456993-23465901	3448	9	0	8	11	19	12	16	12	0	17	14	7	0.080946	0	0.055487	0.067077	0.141875	0.093107	0.12681	0.091825	0	0.14948	0.108141	0.05912
NM_001286466	12234	Btrc	beta-transducin repeat containing protein, transcript variant 4	chr19:45363734-45533343	6093	0	0	0	0	0	0	0	0	0	0	0	0	0	0	0	0	0	0	0	0	0	0	0	0
NM_001037758	12234	Btrc	beta-transducin repeat containing protein, transcript variant 1	chr19:45363734-45533343	6325	1366	1262	1415	1166	1291	1207	1283	1015	1081	964	1142	1135	6.69476	5.80567	5.35499	4.25457	5.31627	5.39944	5.5664	4.23209	4.29952	4.75396	4.80865	5.31471
NM_009771	12234	Btrc	beta-transducin repeat containing protein, transcript variant 2	chr19:45363734-45533343	6217	190	329	488	298	244	359	319	576	199	299	486	130	0.947632	1.53686	1.87764	1.10617	1.01956	1.63251	1.40793	2.44171	0.804635	1.49972	2.08185	0.615796
NM_001286465	12234	Btrc	beta-transducin repeat containing protein, transcript variant 3	chr19:45363734-45533343	6307	166	193	151	263	106	220	117	231	361	214	225	117	0.812907	0.888805	0.570843	0.960591	0.434771	0.982905	0.505663	0.965821	1.43758	1.05496	0.950668	0.546165
NM_009772	12235	Bub1	BUB1, mitotic checkpoint serine/threonine kinase, transcript variant 2	chr2:127800200-127831859	4334	615	715	965	1591	1042	596	1385	922	1276	798	1100	1328	4.3972	4.79572	5.32615	8.46998	6.26191	3.89221	8.7685	5.60717	7.40784	5.74285	6.76087	9.07676
NM_001113179	12235	Bub1	BUB1, mitotic checkpoint serine/threonine kinase, transcript variant 1	chr2:127800200-127831859	4337	652	1063	743	976	1131	589	722	444	899	878	994	590	4.65545	7.13168	4.09959	5.1939	6.79215	3.8414	4.56703	2.69583	5.21498	6.3143	6.10372	4.02755
NM_009773	12236	Bub1b	BUB1B, mitotic checkpoint serine/threonine kinase	chr2:118598211-118641592	3669	2767	3175	3704	4101	4477	2863	3838	2653	3492	3437	3719	3274	23.3854	25.1855	24.1693	25.7992	31.7889	22.0855	28.7038	19.0763	23.9635	29.224	27.0086	26.4264
NM_009774	12237	Bub3	BUB3 mitotic checkpoint protein, transcript variant 1	chr7:131560370-131571892	2070	2932	3438	4454	4539	4002	3523	3779	3478	4509	3097	3870	3350	43.9248	48.332	51.5147	50.6129	50.3662	48.1692	50.0931	44.3213	54.8378	46.67	49.8274	47.9378
NM_001317350	12237	Bub3	BUB3 mitotic checkpoint protein, transcript variant 2	chr7:131560494-131571892	2027	135	82	155	89	61	48	23	128	150	56	136	126	2.05204	1.17413	1.82998	1.00443	0.779404	0.663333	0.310652	1.65961	1.861	0.851796	1.77978	1.83391
NM_147778	12238	Commd3	COMM domain containing 3	chr2:18672462-18676216	881	2813	3246	3557	4826	3506	3430	2862	3517	3218	2531	3550	3706	99.0104	107.225	96.6652	126.424	103.683	110.194	89.1444	105.324	91.9502	89.6028	107.366	124.602
NM_009775	12257	Tspo	translocator protein	chr15:83563573-83574203	856	1330	1933	1961	2455	1352	2128	1790	2094	1719	1320	1456	1825	48.1583	65.7179	54.8262	66.1841	41.1501	70.3562	57.3704	64.5296	50.5404	48.1026	45.324	63.1311
NM_009776	12258	Serping1	serine (or cysteine) peptidase inhibitor, clade G, member 1	chr2:84765360-84775429	1820	2656	3566	5402	5048	3844	3381	3048	5645	3071	2880	2666	3927	45.2412	57.0201	71.0634	64.01	55.0272	52.5753	45.955	81.8277	42.4724	49.3642	39.0345	63.904
NM_007572	12259	C1qa	complement component 1, q subcomponent, alpha polypeptide	chr4:136895916-136898844	1082	1393	1530	2567	2622	1155	1920	1645	2713	1486	1006	1539	2049	39.9215	41.1552	56.8006	55.9336	27.798	50.2065	41.7108	66.1425	34.571	29.0038	37.9026	56.0794
NM_009777	12260	C1qb	complement component 1, q subcomponent, beta polypeptide	chr4:136880145-136886177	1062	1658	2043	3310	3847	1356	2246	1977	3061	1945	1385	1577	2974	48.411	55.9799	74.6262	83.6046	33.2483	59.8589	51.0724	76.0241	46.1126	40.6679	39.5613	82.9297
NM_007573	12261	C1qbp	complement component 1, q subcomponent binding protein	chr11:70977846-70983026	1165	3925	3767	4444	4713	3426	4571	4632	3944	3999	3538	4151	3532	104.474	94.1124	91.335	93.3742	76.6169	111.045	109.113	89.3212	86.4203	94.737	94.9458	89.8089
NM_007574	12262	C1qc	complement component 1, q subcomponent, C chain	chr4:136889802-136892914	1054	1499	1882	3129	3312	1150	2028	1718	2776	1591	1241	1481	2537	44.1013	51.9588	71.0744	72.5128	28.4097	54.4454	44.721	69.4881	37.9933	36.7159	37.4348	71.2824
NM_013484	12263	C2	complement component 2 (within H-2S)	chr17:34862602-34882100	2644	2698	2633	3905	3009	2639	4058	2650	3594	1949	1994	2092	2191	31.6433	28.981	35.3614	26.2635	26.0056	43.4395	27.5036	35.8619	18.558	23.5218	21.0872	24.5416
NM_001243760	12265	Ciita	class II transactivator, transcript variant 1	chr16:10480072-10527640	5435	0	0	97	90	0	71	0	0	0	0	0	0	0	0	0.424888	0.378516	0	0.369748	0	0	0	0	0	0
NM_001302619	12265	Ciita	class II transactivator, transcript variant 5	chr16:10480072-10527640	5666	78	100	37	64	28	20	141	138	75	0	67	119	0.424531	0.508951	0.15465	0.257558	0.128584	0.098427	0.67999	0.640157	0.330571	0	0.313614	0.617514
NM_001302618	12265	Ciita	class II transactivator, transcript variant 4	chr16:10480072-10527640	5438	0	0	0	0	0	0	0	0	0	0	0	0	0	0	0	0	0	0	0	0	0	0	0	0
NM_007575	12265	Ciita	class II transactivator, transcript variant 2	chr16:10488178-10527640	5330	0	0	0	0	0	0	0	0	0	0	0	0	0	0	0	0	0	0	0	0	0	0	0	0
NM_001243761	12265	Ciita	class II transactivator, transcript variant 3	chr16:10489781-10527640	5167	0	0	0	0	0	0	0	0	0	92	0	0	0	0	0	0	0	0	0	0	0	0.552869	0	0
NM_009778	12266	C3	complement component 3	chr17:57203967-57228136	5139	959	1487	798	2411	1158	945	2539	4139	241	699	741	1991	5.78474	8.42188	3.71576	10.8272	5.86791	5.20483	13.559	21.2473	1.18027	4.24235	3.84027	11.4742
NM_009779	12267	C3ar1	complement component 3a receptor 1	chr6:122847140-122856157	4299	412	608	860	980	344	617	380	793	299	406	378	730	2.97003	4.11255	4.78627	5.25919	2.08406	4.06042	2.42258	4.86394	1.74905	2.94402	2.34243	5.02508
NM_009780	12268	C4b	complement component 4B (Chido blood group)	chr17:34728381-34743897	5393	179	372	434	514	253	208	341	1013	260	242	198	428	1.02823	2.00547	1.92466	2.1988	1.21917	1.09085	1.73148	4.95281	1.21277	1.39702	0.978269	2.34901
NM_007576	12269	C4bp	complement component 4 binding protein	chr1:130635921-130661618	1883	0	0	0	0	0	0	0	0	0	0	0	0	0	0	0	0	0	0	0	0	0	0	0	0
NR_028304	12270	C4bp-ps1	complement component 4 binding protein, pseudogene 1	chr1:130670202-130681571	754	0	0	0	0	0	5	1	5	0	6	0	0	0	0	0	0	0	0.162163	0.028757	0.174617	0	0.216555	0	0
NM_007577	12273	C5ar1	complement component 5a receptor 1, transcript variant 1	chr7:16246743-16259540	2481	0	0	0	0	0	0	0	0	0	0	0	0	0	0	0	0	0	0	0	0	0	0	0	0
NM_001173550	12273	C5ar1	complement component 5a receptor 1, transcript variant 2	chr7:16246745-16259338	2540	160	210	272	220	93	191	171	292	208	94	140	163	1.94369	2.39909	2.56199	1.999	0.944497	2.12222	1.84691	3.03235	2.05677	1.14479	1.46394	1.89214
NM_016704	12274	C6	complement component 6	chr15:4727210-4804045	2841	18	4	22	16	2	0	0	28	6	0	4	3	0.19476	0.040881	0.185087	0.129514	0.017889	0	0	0.259945	0.053175	0	0.037525	0.020854
NM_013485	12279	C9	complement component 9	chr15:6445333-6498476	1767	0	0	0	0	0	0	2	0	0	0	4	0	0	0	0	0	0	0	0.031066	0	0	0	0.053211	0
NM_021395	12282	Hyou1	hypoxia up-regulated 1	chr9:44379490-44392369	4432	8349	11368	12486	14118	12749	8632	13112	9363	15832	12057	11298	11185	58.4153	74.6578	67.4546	73.5262	74.9492	55.1246	81.1939	55.7344	89.942	84.8769	67.9387	74.7595
NM_133781	12283	Cab39	calcium binding protein 39	chr1:85793447-85851577	3800	5241	5160	5665	6161	4927	5110	4844	6067	5515	4053	5682	4788	42.771	39.5192	35.6924	37.4219	33.7838	38.0626	34.9863	42.1214	36.5388	33.2701	39.8517	37.3198
NM_001252059	12286	Cacna1a	calcium channel, voltage-dependent, P/Q type, alpha 1A subunit, transcript variant 2	chr8:84415364-84640249	7788	0	0	0	0	0	0	0	0	0	0	0	0	0	0	0	0	0	0	0	0	0	0	0	0
NM_001252060	12286	Cacna1a	calcium channel, voltage-dependent, P/Q type, alpha 1A subunit, transcript variant 3	chr8:84415364-84640249	7778	0	0	0	0	0	0	0	0	0	0	0	0	0	0	0	0	0	0	0	0	0	0	0	0
NM_007578	12286	Cacna1a	calcium channel, voltage-dependent, P/Q type, alpha 1A subunit, transcript variant 1	chr8:84415364-84640249	7929	342	175	373	126	421	169	317	385	318	419	54	312	1.33754	0.639199	1.12619	0.366324	1.38143	0.603043	1.09698	1.27926	1.00892	1.64502	0.179571	1.16204
NM_001252061	12286	Cacna1a	calcium channel, voltage-dependent, P/Q type, alpha 1A subunit, transcript variant 4	chr8:84415364-84640249	7921	0	101	0	397	0	114	60	0	67	0	276	68	0	0.368565	0	1.15645	0	0.403839	0.205338	0	0.211615	0	0.925505	0.252769
NM_007579	12287	Cacna1b	calcium channel, voltage-dependent, N type, alpha 1B subunit, transcript variant 2	chr2:24603889-24763152	9653	0	1	0	0	0	0	0	0	0	0	0	0	0	0.002135	0	0	0	0	0	0	0	0	0	0
NM_001042528	12287	Cacna1b	calcium channel, voltage-dependent, N type, alpha 1B subunit, transcript variant 1	chr2:24603889-24763152	9770	3	9	0	0	2	0	7	0	11	3	10	0	0.006348	0.024681	0	0	0.005308	0	0.016967	0	0.028348	0.009169	0.026875	0
NM_001290335	12288	Cacna1c	calcium channel, voltage-dependent, L type, alpha 1C subunit, transcript variant 11	chr6:118587240-118757974	12656	0	231	0	0	0	0	188	0	0	0	0	0	0	0.531002	0	0	0	0	0.406734	0	0	0	0	0
NM_001159534	12288	Cacna1c	calcium channel, voltage-dependent, L type, alpha 1C subunit, transcript variant 3	chr6:118587240-119108495	13592	0	0	8	0	12	0	0	0	0	0	30	0	0	0	0.013684	0	0.021736	0	0	0	0	0	0.057129	0
NM_001256001	12288	Cacna1c	calcium channel, voltage-dependent, L type, alpha 1C subunit, transcript variant 9	chr6:118587240-119108495	13643	451	7	0	736	6	0	208	0	10	444	6	7	1.02385	0.014747	0	1.24487	0.009886	0	0.416981	0	0.017521	1.01393	0.010346	0.013407
NM_001159535	12288	Cacna1c	calcium channel, voltage-dependent, L type, alpha 1C subunit, transcript variant 4	chr6:118587240-119108495	13586	0	0	0	0	0	0	0	0	0	0	132	0	0	0	0	0	0	0	0	0	0	0	0.258144	0
NM_001159533	12288	Cacna1c	calcium channel, voltage-dependent, L type, alpha 1C subunit, transcript variant 2	chr6:118587240-119108495	13592	0	0	6	36	2	0	0	0	0	0	99	0	0	0	0.010056	0.061084	0.00309	0	0	0	0	0	0.193973	0
NM_001256002	12288	Cacna1c	calcium channel, voltage-dependent, L type, alpha 1C subunit, transcript variant 10	chr6:118587240-119108495	13841	200	837	13	0	666	772	540	1169	745	13	308	607	0.445958	1.7589	0.0219	0	1.25362	1.5781	1.06981	2.22718	1.35349	0.029128	0.591754	1.29751
NM_001256000	12288	Cacna1c	calcium channel, voltage-dependent, L type, alpha 1C subunit, transcript variant 8	chr6:118587240-119108495	13634	188	2	1091	3	0	0	0	0	0	0	0	0	0.425694	0.002756	1.91439	0.003522	0	0	0	0	0	0	0	0
NM_009781	12288	Cacna1c	calcium channel, voltage-dependent, L type, alpha 1C subunit, transcript variant 1	chr6:118587240-119196409	13340	0	0	0	0	0	0	0	0	0	0	0	0	0	0	0	0	0	0	0	0	0	0	0	0
NM_001255999	12288	Cacna1c	calcium channel, voltage-dependent, L type, alpha 1C subunit, transcript variant 7	chr6:118587240-119196409	13340	0	20	0	0	0	0	0	0	5	0	0	0	0	0.042558	0	0	0	0	0	0	0.009248	0	0	0
NM_001255997	12288	Cacna1c	calcium channel, voltage-dependent, L type, alpha 1C subunit, transcript variant 5	chr6:118587240-119196409	13340	9	0	0	0	0	0	19	0	0	4	0	0	0.019926	0	0	0	0	0	0.037099	0	0	0.007561	0	0
NM_001255998	12288	Cacna1c	calcium channel, voltage-dependent, L type, alpha 1C subunit, transcript variant 6	chr6:118587240-119196409	13415	0	63	0	0	0	12	19	107	71	1	0	3	0	0.134967	0	0	0	0.025181	0.036833	0.210085	0.131996	0.00028	0	0.005632
NM_001083616	12289	Cacna1d	calcium channel, voltage-dependent, L type, alpha 1D subunit, transcript variant 2	chr14:30039941-30353486	9062	1069	1126	1905	0	999	1425	816	1717	0	1564	1541	1283	3.65558	3.61405	5.03145	0	2.87173	4.44918	2.47036	4.9979	0	5.38425	4.53029	4.19205
NM_001302637	12289	Cacna1d	calcium channel, voltage-dependent, L type, alpha 1D subunit, transcript variant 3	chr14:30039941-30353486	9167	2	3	3	1488	4	6	12	8	1167	3	3	4	0.006285	0.00807	0.007497	3.7447	0.008579	0.01622	0.035813	0.022052	3.20437	0.008925	0.007456	0.009775
NM_028981	12289	Cacna1d	calcium channel, voltage-dependent, L type, alpha 1D subunit, transcript variant 1	chr14:30039941-30491156	8688	0	0	0	2	283	0	579	0	0	0	0	0	0	0	0	0.004895	0.847059	0	1.82753	0	0	0	0	0
NM_009782	12290	Cacna1e	calcium channel, voltage-dependent, R type, alpha 1E subunit	chr1:154392519-154725920	12697	54	79	61	52	52	67	68	71	18	82	58	57	0.130271	0.181013	0.114502	0.093451	0.106235	0.147487	0.14659	0.146983	0.035616	0.199638	0.120299	0.131388
NM_001177890	12291	Cacna1g	calcium channel, voltage-dependent, T type, alpha 1G subunit, transcript variant 4	chr11:94408391-94474198	8082	0	0	0	0	0	0	0	0	0	0	0	0	0	0	0	0	0	0	0	0	0	0	0	0
NM_009783	12291	Cacna1g	calcium channel, voltage-dependent, T type, alpha 1G subunit, transcript variant 1	chr11:94408391-94474198	8223	16	12	13	33	23	14	23	41	25	10	15	18	0.060117	0.042478	0.036966	0.092411	0.07285	0.04809	0.076669	0.13149	0.073487	0.037923	0.047884	0.063972
NM_001112813	12291	Cacna1g	calcium channel, voltage-dependent, T type, alpha 1G subunit, transcript variant 2	chr11:94408391-94474198	8154	0	0	0	0	0	0	0	0	0	0	0	0	0	0	0	0	0	0	0	0	0	0	0	0
NM_001177888	12291	Cacna1g	calcium channel, voltage-dependent, T type, alpha 1G subunit, transcript variant 3	chr11:94408391-94474198	8133	0	0	7	0	0	0	0	0	0	0	0	2	0	0	0.018564	0	0	0	0	0	0	0	0	0.004453
NM_014193	12292	Cacna1s	calcium channel, voltage-dependent, L type, alpha 1S subunit, transcript variant 1	chr1:136052901-136119822	6188	15	4	49	120	5	36	6	4	39	140	13	8	0.073418	0.016673	0.189035	0.445545	0.017174	0.162351	0.025813	0.013763	0.158595	0.705735	0.054368	0.033915
NM_001081023	12292	Cacna1s	calcium channel, voltage-dependent, L type, alpha 1S subunit, transcript variant 2	chr1:136052901-136119822	6251	61	65	88	17	50	51	46	96	66	44	37	121	0.298682	0.299002	0.33639	0.062516	0.205941	0.229541	0.201814	0.401265	0.262357	0.216013	0.154858	0.572394
NM_001110843	12293	Cacna2d1	calcium channel, voltage-dependent, alpha2/delta subunit 1, transcript variant a	chr5:15934691-16374511	7472	4	23	8	5	4	4	7	5	3	9	4	13	0.014326	0.086118	0.023786	0.013051	0.011746	0.014764	0.02558	0.014824	0.00793	0.034575	0.011023	0.050996
NM_001110846	12293	Cacna2d1	calcium channel, voltage-dependent, alpha2/delta subunit 1, transcript variant d	chr5:15934691-16374511	7400	2121	3443	3432	2833	3218	2966	2410	2228	1918	2693	2661	2450	8.88842	13.5431	11.1041	8.83672	11.3292	11.3436	8.93519	7.94126	6.52421	11.3504	9.58343	9.80717
NM_001110844	12293	Cacna2d1	calcium channel, voltage-dependent, alpha2/delta subunit 1, transcript variant b	chr5:15934691-16374511	7436	0	1	1	1	6	7	1	216	1	4	0	1	0	0.000814	0.000669	0.000836	0.018421	0.025061	0.001535	0.763221	0.000671	0.013104	0	0.000828
NM_009784	12293	Cacna2d1	calcium channel, voltage-dependent, alpha2/delta subunit 1, transcript variant e	chr5:15934691-16374511	7415	686	0	0	0	0	0	674	687	1235	0	267	0	2.86738	0	0	0	0	0	2.49162	2.44129	4.19147	0	0.956895	0
NM_001110845	12293	Cacna2d1	calcium channel, voltage-dependent, alpha2/delta subunit 1, transcript variant c	chr5:15934691-16374511	7421	0	0	0	0	434	600	0	302	0	0	0	0	0	0	0	0	1.52332	2.28662	0	1.07314	0	0	0	0
NM_009785	12294	Cacna2d3	calcium channel, voltage-dependent, alpha2/delta subunit 3	chr14:28904943-29721864	3695	27	29	30	31	39	39	54	36	27	31	35	26	0.22644	0.225451	0.194022	0.192048	0.271898	0.292429	0.396772	0.255753	0.181488	0.257058	0.250601	0.204945
NM_001282977	12295	Cacnb1	calcium channel, voltage-dependent, beta 1 subunit, transcript variant 5	chr11:98001508-98022627	3524	200	198	225	147	180	72	141	234	9	132	152	73	1.75158	1.63455	1.52205	0.962023	1.32356	0.570929	1.09274	1.7478	0.057341	1.16863	1.14421	0.61137
NM_145121	12295	Cacnb1	calcium channel, voltage-dependent, beta 1 subunit, transcript variant 2	chr11:98001508-98022627	3389	1	1	1	75	1	74	0	1	155	1	2	82	0.00669	0.002496	0.005299	0.509509	0.004798	0.609807	0	0.005344	1.14875	0.005165	0.01552	0.711268
NM_001159320	12295	Cacnb1	calcium channel, voltage-dependent, beta 1 subunit, transcript variant 4	chr11:98004925-98018372	1600	1	24	1	29	1	0	0	1	2	25	1	17	0.00096	0.42443	0.009483	0.415838	0.013544	0	0	0.001469	0.02137	0.473678	0.010555	0.308988
NM_001159319	12295	Cacnb1	calcium channel, voltage-dependent, beta 1 subunit, transcript variant 3	chr11:98004925-98022627	1738	0	0	0	17	0	0	32	0	27	0	0	32	0	0	0	0.22387	0	0	0.502631	0	0.378952	0	0	0.532364
NM_001282978	12295	Cacnb1	calcium channel, voltage-dependent, beta 1 subunit, transcript variant 6	chr11:98004925-98022627	1714	0	89	86	34	102	148	83	71	71	46	40	50	0	1.50332	1.19798	0.448555	1.54398	2.43781	1.31795	1.08429	1.03771	0.825694	0.619557	0.849783
NM_031173	12295	Cacnb1	calcium channel, voltage-dependent, beta 1 subunit, transcript variant 1	chr11:98004925-98022627	1873	62	29	78	27	75	0	75	48	0	40	51	26	1.02035	0.437363	0.988763	0.323748	1.03037	0	1.08499	0.670208	0	0.658292	0.724361	0.396504
NM_023116	12296	Cacnb2	calcium channel, voltage-dependent, beta 2 subunit, transcript variant 1	chr2:14604306-14987908	3945	528	569	446	440	578	675	421	520	257	56	282	444	4.14923	4.19821	2.70487	2.57131	3.8137	4.8404	2.92366	3.47272	1.63529	0.442737	1.90323	3.32996
NM_001252533	12296	Cacnb2	calcium channel, voltage-dependent, beta 2 subunit, transcript variant 2	chr2:14824092-14987908	3814	0	0	0	108	0	0	2	199	0	0	45	0	0	0	0	0.651026	0	0	0.013376	1.37651	0	0	0.312069	0
NM_001309519	12296	Cacnb2	calcium channel, voltage-dependent, beta 2 subunit, transcript variant 3	chr2:14873656-14987908	3889	1	0	233	49	5	1	122	3	1	342	146	0	0.007334	0	1.43147	0.289777	0.0268	0.007207	0.855151	0.014247	0.001282	2.74002	1.00046	0
NM_001044741	12297	Cacnb3	calcium channel, voltage-dependent, beta 3 subunit, transcript variant 2	chr15:98632328-98644536	2568	152	687	208	288	316	451	247	376	367	239	0	254	1.829	7.78563	1.93414	2.58048	3.20252	4.97084	2.63747	3.86074	3.58937	2.90178	0	2.92695
NM_007581	12297	Cacnb3	calcium channel, voltage-dependent, beta 3 subunit, transcript variant 1	chr15:98634767-98644536	2822	1083	770	1136	930	575	658	777	972	1168	462	982	589	11.9003	7.93897	9.63518	7.60367	5.30255	6.59058	7.54978	9.08263	10.4189	5.10289	9.27413	6.17485
NM_001286226	12297	Cacnb3	calcium channel, voltage-dependent, beta 3 subunit, transcript variant 3	chr15:98634767-98644536	2741	74	0	0	0	61	62	0	87	69	61	75	62	0.830059	0	0	0	0.571106	0.639924	0	0.830614	0.627156	0.690507	0.72606	0.661015
NM_146123	12298	Cacnb4	calcium channel, voltage-dependent, beta 4 subunit, transcript variant 2	chr2:52428320-52558611	7928	0	0	0	0	0	0	0	0	0	0	0	0	0	0	0	0	0	0	0	0	0	0	0	0
NM_001285427	12298	Cacnb4	calcium channel, voltage-dependent, beta 4 subunit, transcript variant 4	chr2:52428320-52558611	8088	82	93	104	73	114	72	55	114	73	124	116	91	0.312967	0.332633	0.305023	0.207884	0.364495	0.249936	0.185235	0.371403	0.225355	0.47647	0.381602	0.33214
NM_001285428	12298	Cacnb4	calcium channel, voltage-dependent, beta 4 subunit, transcript variant 5	chr2:52428320-52675859	7717	0	0	0	0	0	0	1	0	0	0	0	0	0	0	0	0	0	0	0.003245	0	0	0	0	0
NM_001285426	12298	Cacnb4	calcium channel, voltage-dependent, beta 4 subunit, transcript variant 3	chr2:52428320-52676143	7792	0	0	0	0	0	0	0	0	2	2	0	0	0	0	0	0	0	0	0	0	0.006192	0.007765	0	0
NM_001037099	12298	Cacnb4	calcium channel, voltage-dependent, beta 4 subunit, transcript variant 1	chr2:52428320-52676609	8008	0	0	0	0	0	0	2	0	0	0	0	0	0	0	0	0	0	0	0.0062	0	0	0	0	0
NM_007582	12299	Cacng1	calcium channel, voltage-dependent, gamma subunit 1	chr11:107703218-107716476	1203	0	0	0	6	0	0	0	0	3	0	0	0	0	0	0	0.108926	0	0	0	0	0.04186	0	0	0
NM_007583	12300	Cacng2	calcium channel, voltage-dependent, gamma subunit 2	chr15:77993623-78119280	2887	0	0	0	0	0	0	0	0	0	0	0	0	0	0	0	0	0	0	0	0	0	0	0	0
NM_009786	12301	Cacybp	calcyclin binding protein	chr1:160202367-160212892	2115	3268	4421	4206	5479	3768	3709	4266	4724	4020	3044	4303	4290	47.9136	60.8444	47.6118	59.7933	46.4158	49.6287	55.3576	58.9284	47.8477	44.9009	54.2236	60.085
NM_009787	12304	Pdia4	protein disulfide isomerase associated 4	chr6:47796141-47813512	2481	11663	34396	28970	22103	12833	15662	18162	32390	34119	11221	17713	17088	145.771	403.548	279.594	205.639	134.775	178.684	200.911	344.447	346.252	141.107	190.275	204.023
NM_001198833	12305	Ddr1	discoidin domain receptor family, member 1, transcript variant 4	chr17:35681567-35700590	3749	1878	2324	3156	2646	2530	2597	2981	3095	2888	2263	2260	1566	15.5335	18.0393	20.1534	16.2894	17.5799	19.6059	21.8226	21.7807	19.3924	18.8253	16.0616	12.3693
NM_001198831	12305	Ddr1	discoidin domain receptor family, member 1, transcript variant 3	chr17:35681567-35702044	3630	211	341	328	192	96	211	72	394	111	205	127	423	1.79716	2.72872	2.16163	1.21706	0.68433	1.64291	0.537418	2.85802	0.763623	1.75815	0.928651	3.44952
NM_172962	12305	Ddr1	discoidin domain receptor family, member 1, transcript variant 2	chr17:35681567-35704139	3694	175	233	301	170	202	156	189	50	373	152	244	317	1.46315	1.83228	1.9495	1.0615	1.42148	1.18787	1.39721	0.353797	2.53739	1.27686	1.75884	2.53637
NM_007584	12305	Ddr1	discoidin domain receptor family, member 1, transcript variant 1	chr17:35681567-35704139	3805	131	257	414	193	209	135	123	0	332	123	200	287	1.06475	1.96251	2.60403	1.16748	1.42486	1.00393	0.881995	0	2.1938	1.00281	1.39923	2.23414
NM_007585	12306	Anxa2	annexin A2	chr9:69453683-69491785	1374	13513	15174	16549	17027	8158	10183	10387	19936	26410	7571	15135	12292	304.984	321.455	288.394	286.03	154.694	209.777	207.478	382.807	483.953	171.915	293.583	265.011
NM_009788	12307	Calb1	calbindin 1	chr4:15881264-15906709	2867	178	211	179	144	148	292	248	126	46	91	171	103	1.92275	2.14084	1.49029	1.15183	1.33961	2.87377	2.36847	1.1534	0.401119	0.985882	1.58078	1.05965
NM_007586	12308	Calb2	calbindin 2	chr8:110142538-110168206	1431	44	0	0	10	0	0	0	13	42	0	58	16	0.952461	0	0	0.161144	0	0	0	0.239508	0.737949	0	1.0714	0.330809
NM_009789	12309	S100g	S100 calcium binding protein G	chrX:162961992-162964599	480	131	193	81	156	33	19	102	295	400	2	364	119	8.40215	11.6721	4.03273	7.48611	1.76829	1.11051	5.80179	16.1861	20.9666	0.129999	20.2048	7.3026
NM_001033954	12310	Calca	calcitonin/calcitonin-related polypeptide, alpha, transcript variant 2	chr7:114631478-114636357	994	3	0	8	0	0	0	0	0	0	0	0	0	0.088764	0	0.168623	0	0	0	0	0	0	0	0	0
NM_001289444	12310	Calca	calcitonin/calcitonin-related polypeptide, alpha, transcript variant 3	chr7:114631478-114636357	1018	4	7	0	0	0	2	3	2	2	0	6	0	0.096107	0.196757	0	0	0	0.055611	0.080616	0.038749	0.049467	0	0.138874	0
NM_007587	12310	Calca	calcitonin/calcitonin-related polypeptide, alpha, transcript variant 1	chr7:114633291-114636357	877	0	0	0	0	0	0	0	0	9	0	0	0	0	0	0	0	0	0	0	0	0.258389	0	0	0
NM_001305616	12310	Calca	calcitonin/calcitonin-related polypeptide, alpha, transcript variant 4	chr7:114633291-114636357	901	0	0	0	5	0	2	0	0	0	2	0	0	0	0	0	0.102475	0	0.062832	0	0	0	0.069256	0	0
NM_001042725	12311	Calcr	calcitonin receptor, transcript variant 1a	chr6:3685720-3763623	3471	0	0	0	0	0	0	0	0	0	0	0	0	0	0	0	0	0	0	0	0	0	0	0	0
NM_007588	12311	Calcr	calcitonin receptor, transcript variant 1b	chr6:3685720-3764713	3831	0	0	0	0	0	0	0	0	0	0	0	0	0	0	0	0	0	0	0	0	0	0	0	0
NM_009790	12313	Calm1	calmodulin 1, transcript variant 2	chr12:100199435-100209824	4125	14742	18893	21221	32813	16572	14319	17845	21423	25485	20886	23761	25022	110.823	133.314	123.181	183.614	104.676	98.2529	118.73	137.026	155.555	157.97	153.522	179.692
NM_001313934	12313	Calm1	calmodulin 1, transcript variant 1	chr12:100200144-100209824	4005	32	2	4	4	2	0	0	0	0	3	6	1	0.244301	0.01301	0.022841	0.019904	0.011103	0	0	0	0	0.022214	0.035765	0.007396
NM_007589	12314	Calm2	calmodulin 2	chr17:87433401-87446935	1216	11900	12837	14944	19348	16070	13427	12808	13417	13626	10805	14782	14955	303.482	307.267	294.246	367.257	344.333	312.547	289.074	291.111	282.139	277.207	323.985	364.306
NM_007590	12315	Calm3	calmodulin 3	chr7:16915379-16924032	2208	9729	8634	11069	11556	9241	10090	9651	9919	10329	8494	9861	8577	136.64	113.812	120.029	120.804	109.052	129.349	119.955	118.523	117.779	120.01	119.025	115.067
NM_009791	12316	Aspm	asp (abnormal spindle)-like, microcephaly associated (Drosophila)	chr1:139454773-139494088	9866	1995	2646	3116	3109	3529	2181	2913	2303	2460	2600	2968	2538	6.26785	7.80533	7.56134	7.27182	9.31926	6.25505	8.10242	6.15843	6.27671	8.21952	8.0178	7.61936
NM_007591	12317	Calr	calreticulin	chr8:84842088-84846931	1943	29459	29562	35879	47500	33369	26630	33423	32269	42439	32409	38865	35430	470.175	442.856	442.146	564.287	447.488	387.936	472.123	438.177	549.938	520.402	533.105	540.165
NM_007592	12319	Car8	carbonic anhydrase 8	chr4:8141493-8239041	5722	26	56	43	38	38	60	56	43	23	38	70	38	0.140805	0.282734	0.17994	0.151495	0.172728	0.292941	0.267472	0.197545	0.10112	0.20693	0.32506	0.19486
NM_184053	12321	Calu	calumenin, transcript variant 2	chr6:29348106-29376675	3229	8526	6858	7974	7644	8263	6175	6453	7517	8206	6099	7350	5547	81.8786	61.8141	59.1244	54.6381	66.6755	54.1302	54.8435	61.4217	63.9835	58.9225	60.6659	50.8868
NM_001285412	12321	Calu	calumenin, transcript variant 3	chr6:29348106-29376675	3046	213	32	77	23	49	44	52	71	48	49	32	65	2.16559	0.298275	0.599366	0.169762	0.419159	0.406876	0.46239	0.610306	0.395511	0.493633	0.274349	0.628213
NM_007594	12321	Calu	calumenin, transcript variant 1	chr6:29348106-29376675	3229	8718	12815	16909	17957	14919	11054	13035	14734	16938	12149	15119	13835	83.7246	115.519	125.381	128.362	120.387	96.8996	110.79	120.387	132.074	117.38	124.79	126.917
NM_177407	12322	Camk2a	calcium/calmodulin-dependent protein kinase II alpha, transcript variant 2	chr18:60925632-60988152	4956	14	30	42	25	28	28	23	27	39	25	20	24	0.086364	0.175908	0.198917	0.116391	0.14565	0.156557	0.1254	0.139305	0.197452	0.153364	0.10636	0.142271
NM_009792	12322	Camk2a	calcium/calmodulin-dependent protein kinase II alpha, transcript variant 1	chr18:60963554-60988152	4268	0	0	0	0	3	0	0	4	0	0	0	0	0	0	0	0	0.015996	0	0	0.020396	0	0	0	0
NM_001286809	12322	Camk2a	calcium/calmodulin-dependent protein kinase II alpha, transcript variant 3	chr18:60963554-60988152	4235	0	0	0	0	0	0	0	0	0	0	0	0	0	0	0	0	0	0	0	0	0	0	0	0
NM_001174054	12323	Camk2b	calcium/calmodulin-dependent protein kinase II, beta, transcript variant 3	chr11:5969666-6065748	3962	85	29	0	3	7	84	75	3	19	57	0	0	0.66454	0.207575	0	0.014991	0.042246	0.594134	0.516299	0.015177	0.115171	0.444322	0	0
NM_001174053	12323	Camk2b	calcium/calmodulin-dependent protein kinase II, beta, transcript variant 1	chr11:5969666-6065748	4010	0	50	67	104	73	18	45	87	36	41	12	69	0	0.355792	0.394741	0.593345	0.473255	0.122468	0.306563	0.566215	0.224972	0.313825	0.078573	0.509364
NM_007595	12323	Camk2b	calcium/calmodulin-dependent protein kinase II, beta, transcript variant 2	chr11:5969666-6065748	4001	0	0	4	0	0	0	0	0	0	0	0	0	0	0	0.023059	0	0	0	0	0	0	0	0	0
NM_001039138	12325	Camk2g	calcium/calmodulin-dependent protein kinase II gamma, transcript variant 2	chr14:20734873-20794088	3672	2781	2547	3078	3037	3945	3149	2572	2387	3670	2892	3614	2520	23.4851	20.189	20.0666	19.0877	27.9908	24.2739	19.218	17.147	25.1602	24.5703	26.231	20.3246
NM_178597	12325	Camk2g	calcium/calmodulin-dependent protein kinase II gamma, transcript variant 1	chr14:20734873-20794088	3705	3	6	240	1	9	227	190	232	3	4	2	140	0.017139	0.040523	1.54462	0.002761	0.057214	1.7325	1.40556	1.65056	0.014245	0.027181	0.009231	1.11349
NM_001039139	12325	Camk2g	calcium/calmodulin-dependent protein kinase II gamma, transcript variant 3	chr14:20734873-20794088	3603	3786	4164	4161	4543	5449	3121	4077	4001	4956	3623	4699	3346	32.5814	33.6365	27.6481	29.1009	39.4002	24.5173	31.0557	29.2971	34.6335	31.3683	34.7582	27.507
NM_009793	12326	Camk4	calcium/calmodulin-dependent protein kinase IV	chr18:32939041-33195767	12331	42	19	14	29	26	18	29	28	27	26	41	38	0.105281	0.04471	0.027166	0.052414	0.054941	0.041319	0.062323	0.058661	0.054969	0.064257	0.08804	0.090528
NM_007596	12328	Caml	calcium modulating ligand	chr13:55623005-55632416	1387	1286	1516	1825	1843	1678	1431	1490	1698	1696	1242	1709	1514	28.7474	31.7998	31.5021	30.6703	31.5125	29.2016	29.4693	32.2879	30.7845	27.9311	32.8344	32.3263
NM_007597	12330	Canx	calnexin, transcript variant 1	chr11:50293957-50325673	4289	18787	21007	22919	28046	25262	18117	22391	23904	24786	20487	23933	22145	135.834	142.567	127.949	150.934	153.472	119.562	143.283	147.045	145.502	149.025	148.72	152.948
NM_001110499	12330	Canx	calnexin, transcript variant 2	chr11:50293957-50325673	4285	2967	2609	3570	4100	3172	3387	2672	2044	3257	2136	3202	2465	21.4661	17.7178	19.9448	22.0834	19.2859	22.3705	17.1095	12.58	19.1324	15.5475	19.915	17.0389
NM_001110500	12330	Canx	calnexin, transcript variant 3	chr11:50293957-50325673	4253	1123	1229	1906	759	868	1051	1311	1216	1334	1219	1654	1082	8.18336	8.40936	10.729	4.11738	5.31601	6.99336	8.45935	7.53778	7.89705	8.93909	10.3595	7.53182
NM_007598	12331	Cap1	CAP, adenylate cyclase-associated protein 1 (yeast), transcript variant 2	chr4:122859048-122886057	2749	4856	3606	4446	5761	4099	3331	3906	4071	4712	3962	4368	4524	54.7741	38.1793	38.7199	48.3672	38.8487	34.2899	38.9881	39.064	43.1509	44.963	42.341	48.7421
NM_001301067	12331	Cap1	CAP, adenylate cyclase-associated protein 1 (yeast), transcript variant 1	chr4:122859048-122886057	2765	1881	3637	3473	3049	2871	3859	3155	3749	3219	1994	3057	2100	21.0861	38.2843	30.0684	25.4462	27.0523	39.4967	31.3128	35.7711	29.3099	22.4981	29.4622	22.4931
NM_007599	12332	Capg	capping protein (actin filament), gelsolin-like, transcript variant 1	chr6:72544391-72562983	1247	1241	1183	1942	1553	1259	1330	1203	1437	1661	1035	1101	1043	30.841	27.6084	37.2847	28.7368	26.2905	30.1681	26.4578	30.3925	33.5303	25.887	23.5153	24.7564
NM_001271415	12332	Capg	capping protein (actin filament), gelsolin-like, transcript variant 4	chr6:72544537-72562983	1390	2	4	3	4	4	4	2	2	2	30	0	1	0.025055	0.069634	0.038315	0.064855	0.067244	0.063166	0.030243	0.033202	0.025792	0.660663	0	0.006634
NM_001042534	12332	Capg	capping protein (actin filament), gelsolin-like, transcript variant 2	chr6:72549273-72562983	1400	181	559	291	411	99	300	313	415	220	153	167	373	3.99106	11.6152	4.96373	6.76529	1.84062	6.06547	6.11895	7.81638	3.95303	3.3878	3.17749	7.87517
NM_001271395	12332	Capg	capping protein (actin filament), gelsolin-like, transcript variant 3	chr6:72549647-72562983	1393	59	78	1	87	39	157	118	24	98	128	54	183	1.29497	1.61081	0.017189	1.42599	0.720803	3.1728	2.3176	0.445322	1.7545	2.84707	1.02003	3.87368
NM_007600	12333	Capn1	.	chr19:5988545-6015247	3101	1007	843	1066	1176	1012	1313	841	1241	1196	838	1078	984	10.0639	7.91135	8.2242	8.74808	8.49853	11.9781	7.44334	10.5586	9.70476	8.42638	9.26277	9.39552
NM_001110504	12333	Capn1	.	chr19:5988545-6015825	3049	332	473	432	287	232	356	495	131	433	338	326	155	3.36923	4.51529	3.38631	2.16874	1.9799	3.3016	4.44945	1.12799	3.57414	3.45312	2.84967	1.5009
NM_009794	12334	Capn2	calpain 2	chr1:182467259-182517483	3185	3803	4314	4796	4636	3504	3969	4063	4698	6002	3330	4307	3691	37.0287	39.4228	36.0539	33.596	28.6617	35.2671	35.006	38.916	47.4432	32.6154	36.038	34.3212
NM_001177799	12335	Capn3	calpain 3, transcript variant c	chr2:120463593-120504919	2890	0	0	0	0	5	0	0	0	0	0	0	0	0	0	0	0	0.038194	0	0	0	0	0	0	0
NM_007601	12335	Capn3	calpain 3, transcript variant a	chr2:120463593-120504919	3166	8	2	14	15	17	8	5	7	3	5	3	14	0.078264	0.018297	0.104302	0.108206	0.132816	0.07117	0.034676	0.050002	0.015906	0.039419	0.025255	0.130994
NM_001109761	12335	Capn3	calpain 3, transcript variant b	chr2:120476909-120504919	2623	0	0	0	0	0	0	0	0	0	0	0	0	0	0	0	0	0	0	0	0	0	0	0	0
NM_009795	12336	Capns1	calpain, small subunit 1	chr7:30186934-30195153	1543	8481	9292	11502	10380	9260	11867	9444	10271	10065	7229	8625	7809	170.444	175.28	178.479	155.27	156.366	217.694	167.969	175.623	164.236	146.161	148.973	149.903
NM_001301250	12337	Capn5	calpain 5, transcript variant 2	chr7:98121559-98162342	4334	0	176	0	126	153	260	170	206	0	143	0	106	0	1.17919	0	0.670061	0.917529	1.69271	1.07584	1.25065	0	1.02317	0	0.724232
NM_007602	12337	Capn5	calpain 5, transcript variant 1	chr7:98121559-98178274	4498	1202	1826	1972	2989	2447	1387	2517	1159	3209	2612	2052	2374	8.28317	11.8141	10.4941	15.3344	14.1735	8.72701	15.3538	6.79579	17.9619	18.1144	12.156	15.6328
NM_007603	12338	Capn6	calpain 6	chrX:143802237-143827412	3553	212	151	303	314	232	123	180	239	199	184	218	240	1.84646	1.22896	2.03639	2.03467	1.6983	0.978214	1.38466	1.77267	1.41023	1.60932	1.63467	1.99334
NM_009796	12339	Capn7	calpain 7	chr14:31336724-31371983	3561	3376	3881	4294	4482	4432	3602	3657	4240	4173	3224	4025	3434	29.3946	31.7198	28.8706	29.0478	32.4265	28.6271	28.186	31.4096	29.5024	28.2405	30.1235	28.5618
NM_009797	12340	Capza1	capping protein (actin filament) muscle Z-line, alpha 1	chr3:104822785-104864505	3187	5439	5701	6235	6922	5464	5360	5506	6852	6666	4663	6471	5520	52.9157	52.0642	46.8419	50.1275	44.6686	47.5974	47.4174	56.7252	52.6614	45.6406	54.1101	51.3069
NM_007604	12343	Capza2	capping protein (actin filament) muscle Z-line, alpha 2	chr6:17637098-17666536	1986	4985	5173	5482	5957	4727	5756	5234	6082	5639	3977	5369	4836	77.8306	75.8109	66.0899	69.2288	62.0131	82.0314	72.3233	80.7894	71.4789	62.4682	72.0522	72.1198
NM_007605	12344	Capza3	.	chr6:140041525-140042786	1262	0	0	0	0	0	0	0	0	0	0	0	0	0	0	0	0	0	0	0	0	0	0	0	0
NM_001037761	12345	Capzb	capping protein (actin filament) muscle Z-line, beta, transcript variant 1	chr4:139192899-139291820	1789	289	371	440	518	398	477	555	433	435	341	276	351	5.00781	6.02774	5.88337	6.67119	5.78504	7.53835	8.51018	6.38506	6.11179	5.93283	4.10189	5.80726
NM_009798	12345	Capzb	capping protein (actin filament) muscle Z-line, beta, transcript variant 2	chr4:139192899-139291820	1676	7114	7203	8560	8817	6383	8123	7560	7828	8658	6335	8048	6475	131.626	125.094	122.285	121.421	99.2312	137.178	123.8	123.22	130.062	117.929	127.974	114.444
NM_001271405	12345	Capzb	capping protein (actin filament) muscle Z-line, beta, transcript variant 3	chr4:139194111-139291820	1655	89	106	109	51	94	66	94	33	45	93	36	58	1.66432	1.84781	1.57551	0.709826	1.47796	1.11469	1.54426	0.523029	0.683673	1.74496	0.576741	1.02518
NM_001083957	12346	Car1	carbonic anhydrase 1, transcript variant 2	chr3:14766214-14778460	1184	0	0	0	0	0	0	0	0	0	0	0	0	0	0	0	0	0	0	0	0	0	0	0	0
NM_009799	12346	Car1	carbonic anhydrase 1, transcript variant 1	chr3:14766214-14808365	1196	7	6	3	12	15	20	0	10	0	9	5	7	0.155576	0.12169	0.057221	0.230451	0.320394	0.470558	0	0.219199	0	0.21963	0.089138	0.148613
NM_009800	12348	Car11	carbonic anhydrase 11	chr7:45699967-45704661	1440	73	65	119	113	93	114	64	122	57	83	61	105	1.55697	1.30334	1.96755	1.79882	1.67118	2.22541	1.2138	2.22483	0.980899	1.78803	1.11876	2.14192
NM_009801	12349	Car2	carbonic anhydrase 2	chr3:14886426-14900770	1790	132	135	238	173	168	249	195	188	121	138	139	122	2.27333	2.19466	3.18004	2.22763	2.43834	3.9293	2.98565	2.76206	1.69192	2.40466	2.06464	2.01755
NM_007606	12350	Car3	carbonic anhydrase 3	chr3:14863538-14872373	1529	546	1236	154	534	156	285	860	2419	114	231	255	440	11.0667	23.5194	2.39889	8.0566	2.65833	5.25998	15.4321	41.7392	1.86375	4.70729	4.43202	8.51082
NM_007607	12351	Car4	carbonic anhydrase 4	chr11:84957754-84966054	1300	16	14	10	4	14	18	9	13	3	0	8	0	0.380971	0.313029	0.180653	0.059948	0.270589	0.391496	0.168901	0.244152	0.038736	0	0.151226	0
NM_007608	12352	Car5a	carbonic anhydrase 5a, mitochondrial	chr8:121916138-121944912	1245	0	0	0	0	6	0	0	0	0	0	0	0	0	0	0	0	0.125367	0	0	0	0	0	0	0
NM_009802	12353	Car6	carbonic anhydrase 6	chr4:150187016-150201135	1369	0	0	0	0	0	0	0	3	0	0	0	3	0	0	0	0	0	0	0	0.055824	0	0	0	0.043278
NM_001301164	12354	Car7	carbonic anhydrase 7, transcript variant 2	chr8:104534700-104550343	1943	5	21	55	8	36	59	3	64	12	25	35	4	0.063843	0.299753	0.669616	0.094645	0.478968	0.852451	0.039813	0.867055	0.150628	0.39815	0.476966	0.051875
NM_053070	12354	Car7	carbonic anhydrase 7, transcript variant 1	chr8:104540807-104550343	1538	46	51	0	55	30	0	43	0	59	45	14	64	0.927522	0.948378	0	0.823739	0.496215	0	0.76565	0	0.965727	0.911302	0.225978	1.23144
NM_001301165	12354	Car7	carbonic anhydrase 7, transcript variant 3	chr8:104541309-104550343	1511	1	0	0	0	0	0	0	0	0	0	0	0	0.006096	0	0	0	0	0	0	0	0	0	0	0
NM_009803	12355	Nr1i3	nuclear receptor subfamily 1, group I, member 3, transcript variant 1	chr1:171213970-171218845	1414	3	2	0	0	0	0	0	0	0	0	0	0	0.062385	0.039948	0	0	0	0	0	0	0	0	0	0
NM_001243063	12355	Nr1i3	nuclear receptor subfamily 1, group I, member 3, transcript variant 3	chr1:171213970-171218845	1411	0	0	0	0	0	0	0	0	0	0	0	0	0	0	0	0	0	0	0	0	0	0	0	0
NM_001243062	12355	Nr1i3	nuclear receptor subfamily 1, group I, member 3, transcript variant 2	chr1:171213970-171218845	1308	0	0	0	0	0	0	0	0	0	0	0	0	0	0	0	0	0	0	0	0	0	0	0	0
NM_009804	12359	Cat	catalase	chr2:103453904-103485153	2551	5504	5849	6512	6017	5523	6442	5102	5877	5383	4267	5081	4309	66.9015	66.7321	61.1225	54.4444	56.4113	71.473	54.8907	60.7809	53.1254	52.1796	53.0799	50.0292
NM_001284504	12361	Cask	calcium/calmodulin-dependent serine protein kinase (MAGUK family), transcript variant 2	chrX:13517081-13846556	8223	18	27	35	12	141	20	35	21	145	0	16	8	0.064411	0.094426	0.099806	0.033516	0.443704	0.068767	0.114888	0.067354	0.44378	0	0.051822	0.026778
NM_001284503	12361	Cask	calcium/calmodulin-dependent serine protein kinase (MAGUK family), transcript variant 1	chrX:13517081-13846556	8361	0	1	0	0	1	0	0	0	0	0	0	0	0	0.002674	0	0	0.000947	0	0	0	0	0	0	0
NM_009806	12361	Cask	calcium/calmodulin-dependent serine protein kinase (MAGUK family), transcript variant 4	chrX:13517081-13846556	8274	879	584	1241	976	932	1369	777	659	841	459	894	478	3.29131	2.05361	3.58973	2.72022	2.93271	4.68317	2.57672	2.10111	2.55716	1.72892	2.87787	1.70914
NM_001284505	12361	Cask	calcium/calmodulin-dependent serine protein kinase (MAGUK family), transcript variant 3	chrX:13517081-13846556	8343	736	856	733	759	733	324	817	1044	660	915	886	980	2.73234	2.98352	2.10094	2.09854	2.28925	1.09675	2.68698	3.29903	1.98932	3.4203	2.82821	3.47702
NM_009807	12362	Casp1	caspase 1	chr9:5298517-5307281	1513	145	215	281	400	179	232	191	320	203	146	212	218	2.95883	4.12793	4.43845	6.09981	3.0718	4.33017	3.46086	5.57704	3.37518	3.00886	3.7195	4.26479
NM_007609	12363	Casp4	caspase 4, apoptosis-related cysteine peptidase	chr9:5308849-5336791	1443	131	143	262	261	143	163	138	229	154	126	161	180	2.80319	2.86821	4.33486	4.17185	2.56968	3.1908	2.62444	4.17103	2.67917	2.70719	2.97113	3.68608
NM_009808	12364	Casp12	caspase 12	chr9:5345476-5373034	2605	734	895	1203	1447	787	1013	739	1245	855	666	1002	1082	8.73639	9.99742	11.0556	12.8176	7.8639	10.9981	7.7852	12.6086	8.26246	7.9761	10.2418	12.2968
NM_009809	12365	Casp14	caspase 14	chr10:78711995-78718293	2331	0	0	0	4	10	0	0	0	0	0	0	0	0	0	0	0.03961	0.111783	0	0	0	0	0	0	0
NM_007610	12366	Casp2	caspase 2	chr6:42264985-42282508	3529	2375	3041	3241	3380	3579	2345	3017	2788	2719	2729	2859	2424	20.8688	25.0755	21.9868	22.1078	26.4194	18.8027	23.4623	20.842	19.3935	24.1271	21.5887	20.3416
NM_001284409	12367	Casp3	caspase 3, transcript variant 1	chr8:46617291-46639698	2610	1753	1362	2002	2594	2543	1851	1917	1942	2024	1504	1882	1883	20.8203	15.1897	18.3579	22.9358	25.3828	20.0641	20.1495	19.628	19.5212	17.9746	19.2116	21.3666
NM_009810	12367	Casp3	caspase 3, transcript variant 2	chr8:46617291-46639698	2605	414	939	552	543	367	515	536	463	566	566	654	515	4.92647	10.4839	5.07019	4.80914	3.66908	5.59	5.64426	4.68435	5.46957	6.77682	6.68938	5.84717
NM_009811	12368	Casp6	caspase 6	chr3:129901415-129914112	1475	2458	2196	2921	2938	3032	2457	2285	2532	2384	2141	2590	2388	51.6669	43.322	47.411	45.9708	53.5454	47.1353	42.5055	45.2824	40.6863	45.2868	46.7865	47.9428
NM_007611	12369	Casp7	caspase 7	chr19:56397129-56442343	2349	769	688	934	1005	888	915	827	772	867	782	846	837	10.1499	8.51593	9.51215	9.87324	9.8414	11.024	9.65527	8.6686	9.28391	10.3846	9.58803	10.5437
NM_009812	12370	Casp8	caspase 8, transcript variant 1	chr1:58795374-58847503	2585	941	1279	1449	1489	1263	1137	1080	1077	1417	1020	1293	1148	11.2828	14.4011	13.4186	13.2922	12.7307	12.4494	11.4577	10.9873	13.7951	12.3073	13.3271	13.1478
NM_001080126	12370	Casp8	caspase 8, transcript variant 2	chr1:58802502-58847503	2412	62	22	52	0	16	60	97	238	288	44	21	79	0.795478	0.264966	0.509461	0	0.1681	0.701768	1.09926	2.59631	3.00155	0.565403	0.224694	0.969558
NM_001277926	12370	Casp8	caspase 8, transcript variant 3	chr1:58802502-58847503	2528	5	0	8	0	4	0	1	8	7	10	11	30	0.060755	0	0.072463	0	0.038115	0	0.010749	0.077921	0.068311	0.118646	0.107285	0.344324
NM_015733	12371	Casp9	caspase 9, transcript variant 1	chr4:141793612-141815978	3899	1884	1927	2192	2271	2391	2430	2101	2009	2291	1830	1999	1644	14.9823	14.385	13.4591	13.4399	15.9758	17.6398	14.7884	13.5923	14.7923	14.6428	13.662	12.4867
NM_001277932	12371	Casp9	caspase 9, transcript variant 2	chr4:141793612-141815978	3789	145	88	156	101	96	0	221	156	160	160	244	151	1.18159	0.674338	0.981655	0.614895	0.659386	0	1.59702	1.07934	1.06006	1.31321	1.71319	1.17748
NM_009813	12372	Casq1	calsequestrin 1	chr1:172209894-172219895	1874	12	0	11	8	12	12	6	8	4	5	13	4	0.182031	0	0.140549	0.091388	0.15336	0.176902	0.08773	0.1065	0.052945	0.066595	0.170666	0.04932
NM_009814	12373	Casq2	calsequestrin 2	chr3:102086455-102146512	2514	83	72	155	102	99	91	85	99	91	64	87	85	1.02324	0.832768	1.4762	0.935705	1.01646	1.02326	0.923766	1.03599	0.901778	0.793901	0.919398	0.998963
NM_013803	12374	Casr	calcium-sensing receptor	chr16:36490585-36562134	7645	5	8	16	16	16	18	0	10	5	16	9	8	0.016226	0.026652	0.050082	0.048249	0.05288	0.066609	0	0.034204	0.013174	0.065176	0.02789	0.030667
NM_001301160	12380	Cast	calpastatin, transcript variant 7	chr13:74693294-74734261	2928	0	0	0	0	0	0	0	52	0	0	0	0	0	0	0	0	0	0	0	0.46788	0	0	0	0
NM_001301158	12380	Cast	calpastatin, transcript variant 6	chr13:74693294-74734261	2970	41	64	67	39	38	47	0	47	46	43	41	46	0.418368	0.619253	0.540136	0.299703	0.327906	0.445985	0	0.411041	0.385162	0.448897	0.364307	0.450313
NM_001301181	12380	Cast	calpastatin, transcript variant 8	chr13:74693294-74734261	2973	36	61	50	32	37	46	0	37	37	42	37	33	0.370213	0.594683	0.396187	0.243293	0.319232	0.433848	0	0.327709	0.306089	0.432787	0.328268	0.327281
NM_001301156	12380	Cast	calpastatin, transcript variant 4	chr13:74693294-74770736	3839	1447	1308	1481	1868	923	1746	1449	2151	2004	1055	1520	1715	11.6871	9.91571	9.23396	11.2267	6.25969	12.8681	10.3531	14.7814	13.1413	8.57401	10.5491	13.2303
NM_001301155	12380	Cast	calpastatin, transcript variant 3	chr13:74693294-74770736	3893	164	194	211	183	407	307	151	312	195	173	159	91	1.30305	1.44487	1.29764	1.08405	2.71964	2.23206	1.05888	2.11426	1.25688	1.38156	1.08287	0.688908
NM_001301157	12380	Cast	calpastatin, transcript variant 5	chr13:74693294-74770736	3803	172	0	277	143	187	85	150	176	140	241	211	136	1.39676	0	1.7416	0.864491	1.27618	0.62681	1.07963	1.21555	0.92081	1.9766	1.47851	1.05362
NM_009817	12380	Cast	calpastatin, transcript variant 2	chr13:74693294-74807960	3925	368	901	1231	576	309	325	450	806	690	163	110	267	2.90673	6.68074	7.50621	3.38563	2.05024	2.33845	3.14027	5.41239	4.42565	1.29029	0.741699	2.01295
NM_001301153	12380	Cast	calpastatin, transcript variant 1	chr13:74693294-74808760	4165	503	700	623	444	685	455	589	603	477	425	857	317	3.73893	4.89212	3.57926	2.4568	4.28212	3.08942	3.87884	3.81521	2.88133	3.18013	5.48281	2.25332
NM_009818	12385	Ctnna1	catenin (cadherin associated protein), alpha 1	chr18:35118912-35254775	3676	14063	13066	13831	14478	13783	12811	11727	13914	15060	10965	13963	11990	118.631	103.457	90.0887	90.9076	97.6939	98.641	87.5538	99.8663	103.15	93.064	101.231	96.6223
NM_145732	12386	Ctnna2	catenin (cadherin associated protein), alpha 2, transcript variant 1	chr6:76881637-77979667	3986	619	443	815	143	688	375	243	381	939	457	674	408	4.81392	3.23451	4.89367	0.823861	4.49219	2.65625	1.66664	2.52071	5.92573	3.57159	4.502	3.02551
NM_001109764	12386	Ctnna2	catenin (cadherin associated protein), alpha 2, transcript variant 3	chr6:76881637-77979667	4130	0	27	6	260	103	14	132	60	0	11	130	15	0	0.18544	0.031972	1.45299	0.64711	0.089989	0.873308	0.380525	0	0.077581	0.834898	0.100704
NM_009819	12386	Ctnna2	catenin (cadherin associated protein), alpha 2, transcript variant 2	chr6:76881637-77979667	4028	69	0	8	206	97	14	151	71	57	0	141	18	0.527469	0	0.047101	1.17533	0.625664	0.09691	1.02742	0.464024	0.355099	0	0.932774	0.127203
NM_007614	12387	Ctnnb1	catenin (cadherin associated protein), beta 1, transcript variant 1	chr9:120933400-120960507	3623	28029	27467	30789	31610	26045	26503	25136	28830	31437	21663	27120	25517	239.912	220.672	203.479	201.388	187.311	207.059	190.42	209.948	218.473	186.552	199.505	208.636
NM_001165902	12387	Ctnnb1	catenin (cadherin associated protein), beta 1, transcript variant 2	chr9:120933578-120960507	3423	91	45	60	1170	227	74	46	523	722	62	75	215	0.815937	0.37521	0.41783	7.88578	1.72658	0.603747	0.36351	4.0298	5.30709	0.563479	0.580464	1.85886
NM_001085453	12388	Ctnnd1	catenin (cadherin associated protein), delta 1, transcript variant 5	chr2:84600781-84650510	5046	7502	7386	8216	7379	7995	8317	7015	7871	7330	6160	8197	6175	46.1026	42.6015	38.9828	33.7534	41.2807	46.653	38.1518	41.1549	36.5719	38.0859	43.2925	36.2498
NM_007615	12388	Ctnnd1	catenin (cadherin associated protein), delta 1, transcript variant 1	chr2:84600781-84650740	5475	1376	1050	1773	1422	1770	129	262	1377	1450	92	1549	1030	7.79188	5.58102	7.75114	5.99449	8.41926	0.662899	1.31	6.63171	6.66475	0.52328	7.5357	5.56848
NM_001085449	12388	Ctnnd1	catenin (cadherin associated protein), delta 1, transcript variant 4	chr2:84600781-84650740	5047	1430	1049	1437	1658	1501	1269	983	1702	1310	1201	1611	1397	8.7813	6.04584	6.81577	7.57948	7.74728	7.11228	5.34306	8.8972	6.53526	7.41962	8.50573	8.199
NM_001085448	12388	Ctnnd1	catenin (cadherin associated protein), delta 1, transcript variant 3	chr2:84600781-84650740	5294	246	247	233	387	204	201	258	207	287	272	224	272	1.43787	1.35389	1.05322	1.68383	0.999791	1.0697	1.3326	1.02906	1.36164	1.60095	1.12398	1.51649
NM_001085450	12388	Ctnnd1	catenin (cadherin associated protein), delta 1, transcript variant 2	chr2:84600781-84650740	5357	1922	1468	1802	2936	1616	1989	2628	1613	1810	2325	1704	1893	11.1264	7.97233	8.05241	12.6507	7.85814	10.5063	13.4639	7.94196	8.50615	13.5366	8.47531	10.4639
NM_007616	12389	Cav1	caveolin 1, caveolae protein, transcript variant 1	chr6:17306335-17341328	2526	2280	1776	5274	4914	5303	2615	3232	3481	3198	3482	3770	2628	27.9892	20.4615	49.984	44.9012	54.6967	29.3008	35.1125	36.3536	31.8685	42.9957	39.7677	30.8182
NM_001243064	12389	Cav1	caveolin 1, caveolae protein, transcript variant 2	chr6:17307640-17341328	2622	2463	2386	1854	1821	1441	2867	1547	3638	2198	970	1416	2756	29.1231	26.4846	16.9262	16.0307	14.3112	30.9448	16.1923	36.6078	21.1024	11.5419	14.3905	31.1345
NM_001277756	12390	Cav2	caveolin 2, transcript variant 2	chr6:17281185-17282684	1116	4	17	13	22	19	5	26	6	11	11	17	5	0.10551	0.435012	0.27147	0.434906	0.431445	0.1127	0.632602	0.13419	0.235171	0.290922	0.400769	0.108566
NM_016900	12390	Cav2	caveolin 2, transcript variant 1	chr6:17281185-17289130	2748	1697	1962	2417	2205	2505	2408	1755	2885	1748	1242	2291	1963	19.1469	20.7768	21.0549	18.5191	23.751	24.7941	17.5197	27.6906	16.0114	14.0904	22.2186	21.1597
NM_007617	12391	Cav3	caveolin 3	chr6:112459505-112472872	1157	10	5	29	20	22	9	12	23	31	9	28	17	0.241231	0.100633	0.599141	0.398809	0.480743	0.195719	0.28443	0.523819	0.674621	0.241094	0.638158	0.409659
NR_073425	12393	Runx2	runt related transcription factor 2, transcript variant 8	chr17:44495987-44736176	2818	37	23	28	28	0	27	25	36	66	5	34	16	0.401136	0.230439	0.236292	0.222521	0	0.264007	0.237244	0.328246	0.58726	0.055284	0.317001	0.161706
NM_001271631	12393	Runx2	runt related transcription factor 2, transcript variant 6	chr17:44603989-44736176	5724	0	0	0	0	0	0	0	0	0	0	0	0	0	0	0	0	0	0	0	0	0	0	0	0
NM_001271630	12393	Runx2	runt related transcription factor 2, transcript variant 5	chr17:44603989-44736176	5829	279	358	360	89	128	186	138	268	129	0	339	128	1.48142	1.78341	1.47688	0.351101	0.569897	0.900561	0.648198	1.21159	0.554523	0	1.54639	0.645553
NM_001145920	12393	Runx2	runt related transcription factor 2, transcript variant 2	chr17:44603989-44736648	6475	190	118	101	32	0	22	48	161	230	70	26	22	0.908757	0.526612	0.370569	0.113053	0	0.093317	0.20105	0.654102	0.891825	0.334116	0.105156	0.099315
NM_001271627	12393	Runx2	runt related transcription factor 2, transcript variant 4	chr17:44603989-44814627	5904	1497	781	296	690	11	336	273	742	1187	90	879	272	7.86175	3.84906	1.1999	2.69632	0.044701	1.60759	1.26866	3.31163	5.06205	0.475554	3.96562	1.36001
NM_001146038	12393	Runx2	runt related transcription factor 2, transcript variant 1	chr17:44603989-44814627	5740	1042	369	338	289	0	172	258	221	422	60	698	289	5.62772	1.86875	1.40596	1.159	0	0.84794	1.23344	1.01555	1.84898	0.321128	3.23744	1.48984
NM_009820	12393	Runx2	runt related transcription factor 2, transcript variant 3	chr17:44603989-44814627	5707	1745	563	269	348	0	255	253	750	787	192	635	244	9.47858	2.86772	1.12647	1.40673	0	1.26272	1.2149	3.46559	3.46898	1.04557	2.96487	1.26604
NR_073392	12393	Runx2	runt related transcription factor 2, transcript variant 7	chr17:44603989-44814797	5491	53	8	1	0	0	141	2	132	116	0	164	203	0.294155	0.038484	0.00391	0	0	0.722022	0.005521	0.631615	0.530682	0	0.793339	1.09476
NM_001111023	12394	Runx1	runt related transcription factor 1, transcript variant 3	chr16:92601466-92697329	7121	1220	1759	1576	125	818	1663	1863	1278	1733	1378	1104	1241	5.31227	7.18924	5.29643	0.402777	2.99044	6.60884	7.17752	4.73475	6.12415	6.03748	4.12843	5.16116
NM_009821	12394	Runx1	runt related transcription factor 1, transcript variant 4	chr16:92601466-92697329	6929	563	372	1085	258	982	709	681	1019	797	385	857	475	2.51797	1.56053	3.74702	0.856777	3.69129	2.89381	2.69735	3.87811	2.89398	1.73097	3.29341	2.02922
NM_001111022	12394	Runx1	runt related transcription factor 1, transcript variant 2	chr16:92601466-92826074	5594	0	0	0	643	0	0	0	0	0	0	0	0	0	0	0	2.65062	0	0	0	0	0	0	0	0
NM_001111021	12394	Runx1	runt related transcription factor 1, transcript variant 1	chr16:92601466-92826074	5786	0	0	0	485	0	1	2	4	0	2	0	2	0	0	0	1.93275	0	0.003651	0.007889	0.013868	0	0.008419	0	0.008348
NM_001111026	12395	Runx1t1	runt-related transcription factor 1; translocated to, 1 (cyclin D-related), transcript variant 2	chr4:13743302-13895055	7323	0	0	0	0	0	0	0	182	0	0	0	0	0	0	0	0	0	0	0	0.65431	0	0	0	0
NM_001111027	12395	Runx1t1	runt-related transcription factor 1; translocated to, 1 (cyclin D-related), transcript variant 1	chr4:13751297-13895055	7517	186	168	2	5	80	0	210	4	108	187	165	0	0.763629	0.648918	0.004718	0.012283	0.275818	0	0.764375	0.013578	0.361138	0.774884	0.582954	0
NM_009822	12395	Runx1t1	runt-related transcription factor 1; translocated to, 1 (cyclin D-related), transcript variant 3	chr4:13784782-13895055	7255	0	0	211	206	136	179	0	111	0	0	5	187	0	0	0.694015	0.654718	0.488005	0.69668	0	0.400106	0	0	0.014695	0.762382
NM_009823	12396	Cbfa2t2	core-binding factor, runt domain, alpha subunit 2, translocated to, 2 (human), transcript variant 2	chr2:154436484-154539356	6077	418	306	484	386	428	613	587	613	838	388	561	269	2.13114	1.46289	1.90318	1.46603	1.83144	2.85459	2.6479	2.66122	3.47201	1.98716	2.45842	1.30974
NM_001285446	12396	Cbfa2t2	core-binding factor, runt domain, alpha subunit 2, translocated to, 2 (human), transcript variant 3	chr2:154436484-154539356	6076	0	0	0	0	0	0	0	0	0	1	0	162	0	0	0	0	0	0	0	0	0	0.000315	0	0.788373
NM_172860	12396	Cbfa2t2	core-binding factor, runt domain, alpha subunit 2, translocated to, 2 (human), transcript variant 1	chr2:154436484-154539356	6080	1432	1535	1745	1864	2010	1379	1526	1365	1069	1482	1316	1222	7.29959	7.34639	6.8711	7.07284	8.6135	6.41993	6.88667	5.92273	4.42594	7.60402	5.76586	5.94952
NM_177289	12398	Cbfa2t3	core-binding factor, runt domain, alpha subunit 2, translocated to, 3 (human), transcript variant 3	chr8:122625136-122678175	7591	253	332	291	176	420	553	950	450	871	945	708	504	1.03326	1.27286	0.916383	0.533047	1.44088	2.0616	3.43369	1.56087	2.8877	3.88202	2.48257	1.96357
NM_001109873	12398	Cbfa2t3	core-binding factor, runt domain, alpha subunit 2, translocated to, 3 (human), transcript variant 2	chr8:122625136-122678175	7669	766	639	1609	1912	835	660	1144	1116	2393	1680	983	1260	3.0937	2.42425	5.02362	5.7541	2.83468	2.4324	4.09212	3.83924	7.85573	6.83134	3.41566	4.8655
NM_009824	12398	Cbfa2t3	core-binding factor, runt domain, alpha subunit 2, translocated to, 3 (human), transcript variant 1	chr8:122625136-122699109	7650	0	167	175	0	2	190	217	3	0	0	0	0	0	0.63425	0.54476	0	0.006812	0.702356	0.775495	0.010313	0	0	0	0
NM_019732	12399	Runx3	runt related transcription factor 3	chr4:135120645-135177990	3891	42	56	22	28	9	39	34	56	27	21	55	35	0.333243	0.417448	0.135201	0.161758	0.059938	0.282129	0.236827	0.374702	0.171769	0.168229	0.376193	0.263677
NM_001161456	12400	Cbfb	core binding factor beta, transcript variant 2	chr8:105170674-105217988	2765	0	1	85	0	44	0	39	35	1	2	46	0	0	0.003512	0.734483	0	0.408925	0	0.379552	0.331195	0.003807	0.014352	0.438732	0
NM_001161457	12400	Cbfb	core binding factor beta, transcript variant 3	chr8:105170674-105217988	2786	248	187	106	251	142	143	151	156	109	155	224	193	2.75183	1.94662	0.910735	2.07259	1.32753	1.44345	1.48036	1.46986	0.976809	1.73153	2.14075	2.04519
NM_001161458	12400	Cbfb	core binding factor beta, transcript variant 4	chr8:105170674-105217988	2913	2350	2904	3023	2642	2831	3383	2917	2814	2929	2107	3025	2578	25.0074	29.0089	24.8466	20.9337	25.3157	32.8672	27.481	25.4854	25.3135	22.5569	27.6691	26.2086
NM_022309	12400	Cbfb	core binding factor beta, transcript variant 1	chr8:105170674-105217988	2882	2025	2175	1941	2150	2497	1979	1674	2444	2181	1689	2235	1477	21.7818	21.9653	16.1216	17.2133	22.5719	19.4296	15.9331	22.3668	19.0474	18.2838	20.6648	15.1743
NM_007618	12401	Serpina6	serine (or cysteine) peptidase inhibitor, clade A, member 6	chr12:103646631-103657218	1610	3	12	14	19	20	10	12	2	12	16	3	8	0.038524	0.216597	0.203207	0.258066	0.307501	0.175813	0.204569	0.032614	0.187667	0.290682	0.033109	0.147197
NM_007619	12402	Cbl	Casitas B-lineage lymphoma	chr9:44149262-44234046	5083	954	1017	1305	858	1401	984	1273	1139	1316	1220	867	834	5.81452	5.81893	6.14558	3.8953	7.17836	5.47883	6.87175	5.9071	6.51514	7.48354	4.54543	4.85609
NM_019626	12404	Cbln1	cerebellin 1 precursor protein	chr8:87468853-87472592	2335	14	4	11	8	4	10	10	5	0	7	14	3	0.184358	0.049864	0.112598	0.069198	0.044637	0.121104	0.117543	0.056498	0	0.080171	0.157766	0.025374
NM_001302356	12405	Cbln2	cerebellin 2 precursor protein, transcript variant 2	chr18:86711110-86718283	2475	0	0	0	0	0	0	0	0	0	0	0	0	0	0	0	0	0	0	0	0	0	0	0	0
NM_172633	12405	Cbln2	cerebellin 2 precursor protein, transcript variant 1	chr18:86712065-86718283	2551	0	0	5	0	0	0	0	2	0	0	3	0	0	0	0.046839	0	0	0	0	0.020583	0	0	0.020896	0
NM_001111043	12406	Serpinh1	serine (or cysteine) peptidase inhibitor, clade H, member 1, transcript variant 2	chr7:99345375-99353239	2273	3852	2222	3935	2677	2351	1672	2787	3106	4466	4045	1295	1743	52.5459	28.4458	41.4437	27.1776	26.9457	20.8145	33.6446	36.0432	49.4666	55.5224	15.1788	22.7089
NM_001111044	12406	Serpinh1	serine (or cysteine) peptidase inhibitor, clade H, member 1, transcript variant 3	chr7:99345375-99353239	2229	19514	9172	26084	36800	25918	8637	22295	19773	29058	19984	30154	27722	271.482	119.771	280.195	381.08	302.974	109.675	274.523	234.048	328.233	279.721	360.553	368.422
NM_009825	12406	Serpinh1	serine (or cysteine) peptidase inhibitor, clade H, member 1, transcript variant 1	chr7:99345375-99353239	2400	2511	2071	3864	1524	913	1535	2739	2905	6022	2812	1208	1218	32.4332	25.1147	38.5424	14.6557	9.90591	18.1011	31.314	31.9317	63.1756	36.5553	13.4146	15.0263
NM_001285776	12406	Serpinh1	serine (or cysteine) peptidase inhibitor, clade H, member 1, transcript variant 4	chr7:99345375-99353239	2313	783	526	540	155	263	340	1982	1513	873	683	532	268	10.4923	6.61498	5.58248	1.53684	2.95665	4.15357	23.5131	17.2555	9.50315	9.20155	6.12465	3.43119
NM_007620	12408	Cbr1	carbonyl reductase 1	chr16:93607837-93610349	1081	1404	1533	1921	2066	1853	1865	1774	1502	1749	1508	1655	1647	40.2615	41.2554	42.53	44.1061	44.6604	48.8231	45.0184	36.6367	40.7235	43.5188	40.7874	45.1307
NM_007621	12409	Cbr2	carbonyl reductase 2	chr11:120729485-120732021	1021	81	90	91	65	69	111	220	95	56	36	68	56	2.43546	2.55738	2.12566	1.45093	1.75714	3.07513	5.91388	2.4322	1.37929	1.09465	1.76733	1.61962
NM_001271353	12411	Cbs	cystathionine beta-synthase, transcript variant 3	chr17:31612623-31637205	2458	183	183	223	454	186	0	576	359	289	270	406	225	2.2992	2.16201	2.16939	4.25489	1.96138	0	6.42549	3.84444	2.95991	3.42359	4.39147	2.70063
NM_144855	12411	Cbs	cystathionine beta-synthase, transcript variant 1	chr17:31612623-31637205	2503	356	521	955	1461	1080	507	1027	594	818	1054	1074	1161	4.40405	6.051	9.12831	13.4719	11.2333	5.72678	11.2527	6.2612	8.22572	13.1279	11.4284	13.7305
NM_178224	12411	Cbs	cystathionine beta-synthase, transcript variant 2	chr17:31612623-31637205	2461	443	835	672	1250	1111	523	1593	578	1163	1704	1312	1017	5.58149	9.87466	6.53002	11.7204	11.7614	6.00739	17.765	6.18625	11.8969	21.5992	14.2028	12.2304
NM_007622	12412	Cbx1	chromobox 1	chr11:96789136-96808640	1274	1814	1937	2236	2493	2255	1635	1930	2007	2287	1776	2079	1869	44.1478	44.2386	42.0201	45.1658	46.1032	36.3145	41.5648	41.5595	45.1815	43.4781	43.4798	43.4476
NM_007623	12416	Cbx2	chromobox 2	chr11:119023021-119031275	3753	1092	1534	1494	1334	1828	1300	1904	1180	1885	1378	1340	1067	9.02309	11.8923	9.53124	8.20095	12.688	9.80246	13.9231	8.28899	12.6429	11.449	9.51539	8.4204
NM_007624	12417	Cbx3	chromobox 3	chr6:51470616-51483704	1803	5512	6084	6491	7814	6293	5565	5926	6796	7090	5202	7223	6259	94.7985	98.2065	86.1955	100.031	90.932	87.3518	90.2009	99.4395	99.0009	90.0066	106.767	102.831
NM_007625	12418	Cbx4	chromobox 4	chr11:119077571-119086237	5197	1989	1807	2161	1886	1933	1923	2153	1900	2535	1481	2116	1558	11.8633	10.1157	9.95574	8.37527	9.68687	10.4712	11.3662	9.64288	12.2789	8.88821	10.8501	8.87673
NM_007626	12419	Cbx5	chromobox 5, transcript variant 1	chr15:103191546-103215352	8802	1261	912	2065	672	1600	2178	540	1375	1258	1483	2055	940	4.43976	3.01353	5.61726	1.75981	4.73578	7.00373	1.68266	4.11951	3.59588	5.25626	6.22153	3.161
NM_001110216	12419	Cbx5	chromobox 5, transcript variant 3	chr15:103191546-103215352	8902	1333	2651	1830	2613	798	1587	2350	2725	581	1840	1241	1302	4.64211	8.6664	4.92057	6.77462	2.33558	5.04407	7.24501	8.07548	1.6427	6.44633	3.71308	4.33105
NM_001076789	12419	Cbx5	chromobox 5, transcript variant 2	chr15:103191546-103239816	8801	4560	4593	5257	5904	6258	4384	6096	4318	5586	4835	4529	4961	16.0653	15.1904	14.3024	15.4834	18.5264	14.0988	19.0084	12.9445	15.9798	17.1369	13.7132	16.6956
NM_009826	12421	Rb1cc1	RB1-inducible coiled-coil 1	chr1:6214662-6276104	7046	3624	4712	4681	4622	4522	4164	3837	5176	3787	2971	4431	3624	15.9482	19.4637	15.907	15.1388	16.7206	16.7277	14.9447	19.382	13.5316	13.1554	16.7578	15.2356
NM_031161	12424	Cck	cholecystokinin, transcript variant 1	chr9:121489824-121495694	691	0	0	0	0	0	0	0	0	0	0	0	0	0	0	0	0	0	0	0	0	0	0	0	0
NM_001284508	12424	Cck	cholecystokinin, transcript variant 2	chr9:121489824-121495694	854	0	0	0	0	0	0	0	0	0	3	0	0	0	0	0	0	0	0	0	0	0	0.073068	0	0
NM_001347354	12425	Cckar	Mus musculus cholecystokinin A receptor (Cckar), transcript variant 2	chr5:53698485-53707704	2877	0	0	0	0	0	0	0	0	0	0	0	0	0	0	0	0	0	0	0	0	0	0	0	0
NM_009827	12425	Cckar	cholecystokinin A receptor	chr5:53698485-53707704	2929	0	0	0	2	3	0	0	0	0	0	0	0	0	0	0	0.015137	0.017792	0	0	0	0	0	0	0
NM_007627	12426	Cckbr	cholecystokinin B receptor	chr7:105425731-105436339	2573	0	0	0	0	0	0	0	0	0	0	0	0	0	0	0	0	0	0	0	0	0	0	0	0
NM_007628	12427	Ccna1	cyclin A1, transcript variant 2	chr3:55045469-55055055	1566	0	0	0	0	0	0	0	0	0	0	0	0	0	0	0	0	0	0	0	0	0	0	0	0
NM_001305221	12427	Ccna1	cyclin A1, transcript variant 1	chr3:55045469-55055055	1585	0	0	0	6	3	0	4	0	3	0	0	10	0	0	0	0.087379	0.034181	0	0.061207	0	0.031771	0	0	0.186343
NM_009828	12428	Ccna2	cyclin A2	chr3:36564865-36571996	2811	2478	3303	3708	4501	4240	2523	3991	2646	4493	3528	3922	3439	27.3378	34.1946	31.5829	36.9522	39.2983	25.3983	38.9613	24.828	40.2387	39.1491	37.1802	36.2366
NM_007630	12442	Ccnb2	cyclin B2	chr9:70407689-70421554	1541	1398	1591	1895	2390	2373	1060	2043	1227	2474	1626	2111	1749	28.126	30.049	29.4405	35.7885	40.1229	19.4679	36.3842	20.9945	40.4092	32.914	36.5082	33.6196
NM_007631	12443	Ccnd1	cyclin D1	chr7:144929931-144939925	3796	403	405	593	624	370	593	535	545	413	529	444	488	3.28709	3.10408	3.73796	3.79303	2.53373	4.41549	3.86122	3.7831	2.73534	4.34621	3.11715	3.80353
NM_009829	12444	Ccnd2	cyclin D2	chr6:127125709-127151048	5771	8855	10280	11498	10117	14024	9744	15227	9451	17207	11097	9858	8014	47.5826	51.8464	47.7041	40.465	63.3189	47.7888	72.4155	43.2049	75.0701	59.9917	45.5267	41.1328
NM_001081635	12445	Ccnd3	cyclin D3, transcript variant 2	chr17:47505051-47599688	2073	0	81	44	134	0	0	104	0	76	134	0	0	0	1.13414	0.503609	1.48393	0	0	1.36509	0	0.912246	2.00505	0	0
NM_001081636	12445	Ccnd3	cyclin D3, transcript variant 3	chr17:47505051-47599688	2118	347	112	0	0	36	183	228	14	69	0	12	366	5.07222	1.53713	0	0	0.435227	2.44171	2.94477	0.163995	0.811469	0	0.14264	5.1143
NM_007632	12445	Ccnd3	cyclin D3, transcript variant 1	chr17:47593467-47599688	1979	1472	1703	2077	2025	1297	2469	1651	2104	1600	1496	1912	1346	23.0568	25.0359	25.1184	23.6111	17.066	35.3094	22.8935	28.0481	20.3485	23.572	25.7446	20.1428
NM_007633	12447	Ccne1	cyclin E1	chr7:38097984-38107490	1956	159	262	180	272	229	212	266	166	384	252	202	226	2.51224	3.88855	2.2027	3.20336	3.04869	3.06132	3.72394	2.23463	4.93743	4.00746	2.74596	3.40993
NM_001037134	12448	Ccne2	cyclin E2, transcript variant 1	chr4:11191351-11204779	3113	113	50	124	219	1	80	207	98	127	111	161	140	1.11581	0.467522	0.951421	1.62211	0.001105	0.724335	1.82076	0.829627	1.02369	1.10532	1.37477	1.33194
NM_001282943	12448	Ccne2	cyclin E2, transcript variant 3	chr4:11191709-11204779	3026	178	592	516	571	619	340	407	321	485	336	422	584	1.82407	5.68529	4.07564	4.35373	5.32389	3.17759	3.68651	2.79602	4.03419	3.46265	3.71103	5.70795
NM_009830	12448	Ccne2	cyclin E2, transcript variant 2	chr4:11191709-11204779	3023	106	99	35	151	86	42	239	131	73	136	117	37	1.08028	0.94911	0.276448	1.15101	0.736864	0.390298	2.16809	1.13623	0.605129	1.39892	1.02402	0.354436
NM_007634	12449	Ccnf	cyclin F	chr17:24223232-24251409	3099	649	909	1090	1120	1365	649	1341	782	1477	1029	958	941	6.48846	8.53528	8.41896	8.33696	11.4738	5.92008	11.8723	6.65511	11.9967	10.3545	8.23415	8.98584
NM_009831	12450	Ccng1	cyclin G1	chr11:40748552-40755286	3487	3471	4180	4297	4944	3677	4034	3507	5310	3530	3205	4094	3865	30.867	34.8876	29.5017	32.7263	27.4739	32.7435	27.5961	40.1714	25.4834	28.6752	31.2894	32.8335
NM_007635	12452	Ccng2	cyclin G2	chr5:93267573-93276231	2494	2606	2777	5090	4907	3832	2309	3735	4785	6708	3630	6321	3891	32.3931	32.4003	48.861	45.4112	40.033	26.2043	41.0952	50.6168	67.7193	45.4012	67.5482	46.2069
NM_017367	12453	Ccni	cyclin I	chr5:93181933-93206495	2804	10551	11118	11471	13240	10475	10420	11935	12036	13889	9004	14158	10377	116.686	115.413	97.9539	108.986	97.3395	105.18	116.818	113.252	124.714	100.183	134.564	109.622
NM_009832	12454	Ccnk	cyclin K	chr12:108179738-108203359	2632	1257	1748	1713	1643	1897	1510	1888	1528	1644	1662	1670	1343	14.8038	19.3216	15.5821	14.4025	18.7775	16.2386	19.6783	15.3137	15.7263	19.6978	16.9073	15.1055
NM_009833	12455	Ccnt1	cyclin T1	chr15:98543211-98567636	2175	874	1042	1060	745	1047	818	1212	914	1099	859	760	691	12.4498	13.9369	11.6678	7.89708	12.5316	10.6357	15.2857	11.0801	12.7126	12.3194	9.30985	9.40736
NM_009834	12457	Noct	nocturnin	chr3:51224447-51251654	3069	452	499	731	806	621	621	934	712	883	746	731	634	4.56605	4.72745	5.69983	6.06022	5.27003	5.71963	8.3495	6.11474	7.23778	7.5773	6.34708	6.11795
NM_001190333	12458	Ccr6	chemokine (C-C motif) receptor 6, transcript variant 2	chr17:8236043-8257129	1555	0	0	0	0	0	0	0	0	0	0	0	0	0	0	0	0	0	0	0	0	0	0	0	0
NM_009835	12458	Ccr6	chemokine (C-C motif) receptor 6, transcript variant 1	chr17:8242526-8257129	1757	0	0	4	4	0	0	0	0	3	0	0	4	0	0	0.054377	0.05255	0	0	0	0	0.028661	0	0	0.06303
NM_001190335	12458	Ccr6	chemokine (C-C motif) receptor 6, transcript variant 4	chr17:8243807-8257129	1336	0	0	0	0	0	0	0	0	0	0	0	0	0	0	0	0	0	0	0	0	0	0	0	0
NM_001190336	12458	Ccr6	chemokine (C-C motif) receptor 6, transcript variant 5	chr17:8243807-8257129	1312	0	0	0	0	0	0	0	0	0	0	0	0	0	0	0	0	0	0	0	0	0	0	0	0
NM_001190337	12458	Ccr6	chemokine (C-C motif) receptor 6, transcript variant 6	chr17:8243807-8257129	1221	0	0	0	0	0	0	0	0	0	0	0	0	0	0	0	0	0	0	0	0	0	0	0	0
NM_001190334	12458	Ccr6	chemokine (C-C motif) receptor 6, transcript variant 3	chr17:8243807-8257129	1427	0	0	0	0	0	0	0	0	0	0	0	0	0	0	0	0	0	0	0	0	0	0	0	0
NM_001190338	12458	Ccr6	chemokine (C-C motif) receptor 6, transcript variant 7	chr17:8245058-8257129	1308	0	0	0	0	0	0	0	0	0	0	0	0	0	0	0	0	0	0	0	0	0	0	0	0
NM_016892	12460	Ccs	copper chaperone for superoxide dismutase	chr19:4825366-4839322	1057	1348	1371	1833	1798	1582	1646	1479	1557	1430	1366	1499	1368	39.5475	37.7446	41.5053	39.261	38.9947	44.0623	38.3928	38.8437	34.0436	40.31	37.7753	38.3143
NM_007636	12461	Cct2	chaperonin containing Tcp1, subunit 2 (beta)	chr10:117050998-117063814	1962	14525	14988	17537	19651	16622	14272	16225	15810	18983	14094	17437	14716	229.57	222.347	214.017	231.187	220.749	205.892	226.967	212.605	243.601	224.114	236.862	222.185
NM_009836	12462	Cct3	chaperonin containing Tcp1, subunit 3 (gamma)	chr3:88297135-88321766	1957	10189	10387	13053	14786	11332	10706	11556	11625	13318	10951	11739	11612	161.457	154.49	159.702	174.396	150.88	154.836	162.056	156.72	171.336	174.574	159.873	175.772
NM_009837	12464	Cct4	chaperonin containing Tcp1, subunit 4 (delta)	chr11:22990593-23003336	1966	10682	11175	12557	15086	12482	10814	12265	11853	12457	9336	12190	11374	168.495	165.45	152.923	177.113	165.421	155.69	171.218	159.065	159.528	148.153	165.249	171.368
NM_001348035	12465	Cct5	Mus musculus chaperonin containing Tcp1, subunit 5 (epsilon) (Cct5), transcript variant 2	chr15:31590800-31601539	1887	255	1179	169	499	73	303	163	620	323	195	173	213	4.17981	18.1783	2.13797	6.10391	0.994255	4.53599	2.35872	8.66076	4.30307	3.21455	2.44071	3.33487
NM_007637	12465	Cct5	chaperonin containing Tcp1, subunit 5 (epsilon)	chr15:31590800-31601846	1895	13596	12205	17868	19665	16340	14648	15943	14048	17877	13818	15749	14785	222.489	187.47	225.772	239.533	224.677	218.785	230.901	195.583	237.525	227.495	221.493	231.113
NM_009838	12466	Cct6a	.	chr5:129787356-129846443	2171	9589	10962	11815	13656	10836	10543	11542	11648	12811	9753	11968	10865	136.968	146.962	130.307	145.192	130.054	137.456	145.906	141.554	148.571	140.161	146.92	148.241
NM_009839	12467	Cct6b	chaperonin containing Tcp1, subunit 6b (zeta), transcript variant 1	chr11:82719248-82764321	1804	0	0	5	0	0	3	1	0	0	0	5	2	0	0	0.061819	0	0	0.046979	0.014345	0	0	0	0.066465	0.032549
NM_001291242	12467	Cct6b	chaperonin containing Tcp1, subunit 6b (zeta), transcript variant 2	chr11:82719248-82764321	1873	15	13	32	35	21	23	14	17	11	20	22	21	0.24512	0.198925	0.399925	0.428311	0.283612	0.33511	0.197846	0.23209	0.146807	0.322911	0.306944	0.332032
NM_007638	12468	Cct7	chaperonin containing Tcp1, subunit 7 (eta)	chr6:85451505-85468477	2452	8847	8982	11928	13413	11037	10152	11294	10163	12101	10293	10978	10185	111.887	106.625	116.476	126.258	117.283	117.185	126.417	109.349	124.252	130.963	119.325	123.039
NM_009840	12469	Cct8	chaperonin containing Tcp1, subunit 8 (theta)	chr16:87483325-87495869	2391	10326	11835	14080	16968	12317	11536	12628	13082	14301	11168	13424	13184	133.917	144.078	140.997	163.805	134.227	136.557	144.948	144.354	150.595	145.72	149.634	163.338
NM_009841	12475	Cd14	CD14 antigen	chr18:36725064-36726815	1661	115	165	214	202	158	185	151	188	164	101	128	187	2.12935	2.88442	3.0784	2.79848	2.46509	3.14727	2.49137	2.97374	2.48092	1.89456	2.04594	3.32962
NM_009842	12476	Cd151	CD151 antigen, transcript variant 1	chr7:141467362-141471481	1904	3432	3623	4147	4624	4250	3736	3125	4125	5232	2848	3838	3427	55.8922	55.3734	52.1487	56.0537	58.1601	55.5407	45.0447	57.1521	69.1847	46.6653	53.7134	53.311
NM_001111049	12476	Cd151	CD151 antigen, transcript variant 2	chr7:141467362-141471481	1786	3133	2681	3564	3942	2641	2811	2279	3162	3485	2413	3024	3140	54.3966	43.6861	47.7765	50.9342	38.5225	44.5495	35.0165	46.7001	49.1242	42.1517	45.1192	52.0666
NM_001111050	12476	Cd151	CD151 antigen, transcript variant 3	chr7:141468789-141471481	1661	1088	963	850	1471	1036	957	640	969	881	632	1199	1073	20.3081	16.8591	12.2423	20.4346	16.239	16.2935	10.5632	15.3838	13.3436	11.8656	19.236	19.1308
NM_001281976	12477	Ctla4	cytotoxic T-lymphocyte-associated protein 4, transcript variant 2	chr1:60909025-60915832	1823	0	0	0	0	0	0	0	0	0	0	0	0	0	0	0	0	0	0	0	0	0	0	0	0
NM_009843	12477	Ctla4	cytotoxic T-lymphocyte-associated protein 4, transcript variant 1	chr1:60909025-60915832	1933	0	0	6	5	5	7	3	5	0	6	0	2	0	0	0.073833	0.047765	0.05392	0.090181	0.028398	0.054598	0	0.096844	0	0.030498
NM_009844	12478	Cd19	CD19 antigen	chr7:126408448-126414870	2436	43	9	55	65	36	63	23	47	23	66	35	24	0.547229	0.099852	0.535424	0.609299	0.381203	0.725379	0.250576	0.505627	0.233634	0.83475	0.378928	0.286503
NM_007639	12479	Cd1d1	CD1d1 antigen	chr3:86995836-86999340	1843	1111	1004	1147	1273	1574	1257	967	1124	1405	1004	1431	1059	18.6883	15.8498	14.9017	15.9382	22.2427	19.304	14.3998	16.0824	19.1904	16.9903	20.6883	17.0092
NM_007640	12480	Cd1d2	Mus musculus CD1d2 antigen (Cd1d2), transcript variant 1	chr3:86986586-86989532	1244	0	0	13	12	0	0	0	0	0	0	0	0	0	0	0.23644	0.209281	0	0	0	0	0	0	0	0
NM_001289449	12480	Cd1d2	Mus musculus CD1d2 antigen (Cd1d2), transcript variant 2	chr3:86986586-86989532	1130	0	0	0	0	0	0	15	0	0	0	0	0	0	0	0	0	0	0	0.360951	0	0	0	0	0
NR_038188	12480	Cd1d2	CD1d2 antigen, transcript variant 3	chr3:86986586-86989532	1244	29	32	29	30	60	23	6	27	38	38	40	27	0.703804	0.737797	0.555111	0.541649	1.23766	0.506936	0.112796	0.553911	0.762348	0.940696	0.842744	0.62057
NM_013486	12481	Cd2	CD2 antigen	chr3:101275908-101287939	1144	3	6	10	22	8	10	13	24	15	27	5	8	0.080787	0.127221	0.209098	0.427314	0.180289	0.236895	0.287899	0.553063	0.30813	0.709088	0.09319	0.190492
NM_007641	12482	Ms4a1	membrane-spanning 4-domains, subfamily A, member 1	chr19:11250603-11266151	2057	58	61	71	113	51	65	85	64	40	67	50	64	0.871426	0.852548	0.819435	1.26225	0.642527	0.881929	1.13375	0.814228	0.480141	1.00917	0.643227	0.920827
NM_009845	12483	Cd22	CD22 antigen, transcript variant 2	chr7:30865404-30879028	3972	0	0	0	0	0	0	0	0	0	0	0	0	0	0	0	0	0	0	0	0	0	0	0	0
NM_001043317	12483	Cd22	CD22 antigen, transcript variant 1	chr7:30865404-30880342	4097	4	0	8	83	0	0	61	52	3	0	2	10	0.028704	0	0.041518	0.46558	0	0	0.408555	0.330617	0.014339	0	0.009983	0.07064
NR_102723	12483	Cd22	CD22 antigen, transcript variant 4	chr7:30865404-30880342	4130	3	5	15	96	8	17	70	88	17	10	9	15	0.021323	0.031369	0.081584	0.531266	0.045917	0.110407	0.461403	0.558443	0.099368	0.073101	0.053425	0.101083
NR_102722	12483	Cd22	CD22 antigen, transcript variant 3	chr7:30865404-30880342	4169	78	103	129	0	46	71	0	0	73	57	73	126	0.575112	0.712474	0.740691	0	0.284807	0.480432	0	0	0.438498	0.421328	0.461433	0.892748
NM_009846	12484	Cd24a	CD24a antigen	chr10:43579169-43584265	1816	1392	661	826	1059	954	1115	984	787	843	512	895	825	23.7579	10.5812	10.8862	13.4548	13.6884	17.3794	14.8587	11.4318	11.6778	8.7961	13.1299	13.4483
NM_007642	12487	Cd28	CD28 antigen	chr1:60746388-60773359	4317	30	60	66	54	18	16	20	91	81	3	117	67	0.211034	0.401917	0.365634	0.286566	0.108167	0.10439	0.120797	0.552603	0.472311	0.021486	0.720319	0.459621
NM_009847	12488	Cd2ap	CD2-associated protein	chr17:42792951-42876424	5399	6959	7830	8508	8049	8334	8020	7612	9330	6683	6304	7874	6257	39.9666	42.2105	37.7295	34.4088	40.2169	42.0431	38.6925	45.5917	31.1653	36.4249	38.8692	34.3268
NM_001111058	12489	Cd33	CD33 antigen, transcript variant 1	chr7:43527456-43533171	2571	54	7	1	62	0	35	0	72	54	55	1	12	0.643831	0.076079	0.006158	0.554757	0	0.382726	0	0.736356	0.52368	0.664447	0.004824	0.132252
NM_021293	12489	Cd33	CD33 antigen, transcript variant 2	chr7:43527456-43533171	2488	0	81	93	0	65	82	62	83	0	0	86	68	0	0.944605	0.887981	0	0.675868	0.921607	0.683736	0.875561	0	0	0.91352	0.799119
NM_133654	12490	Cd34	CD34 antigen, transcript variant 2	chr1:194938821-194961292	2465	2163	2290	3496	3135	2620	2335	2126	2887	3329	2240	2755	2448	27.2036	27.0414	33.9564	29.3498	27.6864	26.8038	23.6614	30.8963	33.9949	28.3473	29.7849	29.41
NM_001111059	12490	Cd34	CD34 antigen, transcript variant 1	chr1:194938821-194961292	2621	1619	1474	1908	2143	1313	1315	1413	2007	1832	1147	1524	1570	19.1558	16.3597	17.4257	18.8678	13.0437	14.1936	14.7948	20.1982	17.5911	13.6436	15.4943	17.7353
NM_001159555	12491	Cd36	CD36 antigen, transcript variant 3	chr5:17781690-17835896	3539	339	275	933	806	352	752	726	954	516	486	359	643	2.96696	2.25458	6.31137	5.25127	2.58452	6.01334	5.62822	7.11035	3.66931	4.28419	2.70188	5.37636
NM_007643	12491	Cd36	CD36 antigen, transcript variant 2	chr5:17781690-17835896	3542	962	1713	1088	2396	1349	863	2187	1239	567	511	1029	2089	8.42215	14.0732	7.35048	15.61	9.91798	6.889	16.9418	9.22295	4.02457	4.49281	7.73622	17.464
NM_001159557	12491	Cd36	CD36 antigen, transcript variant 4	chr5:17781690-17849792	3450	429	261	1069	859	394	910	435	636	601	585	441	702	3.85103	2.20133	7.41262	5.74071	2.97093	7.45847	3.45307	4.86138	4.38554	5.28684	3.40659	6.0265
NM_001159556	12491	Cd36	CD36 antigen, transcript variant 5	chr5:17781690-17849792	3399	595	437	1278	1596	778	893	864	677	705	555	1441	1106	5.42256	3.73676	8.99594	10.8357	5.96144	7.42871	6.9729	5.25447	5.21945	5.08544	11.2962	9.6379
NM_001159558	12491	Cd36	CD36 antigen, transcript variant 1	chr5:17781690-17888959	3566	111	0	418	73	152	0	0	195	0	346	194	71	0.962871	0	2.80347	0.466939	1.10492	0	0	1.43869	0	3.02077	1.44564	0.588325
NM_007644	12492	Scarb2	scavenger receptor class B, member 2	chr5:92441311-92505657	4721	4470	4907	6616	7240	6275	5815	5931	6084	6245	5179	5621	5667	29.36	30.2526	33.551	35.3983	34.631	34.8607	34.4758	33.9977	33.3062	34.2233	31.7277	35.5553
NM_007645	12493	Cd37	CD37 antigen, transcript variant 3	chr7:45233632-45238839	1226	24	66	59	66	0	37	51	80	7	66	0	36	0.596181	1.55101	1.13816	1.24162	0	0.842597	1.1404	1.71655	0.133431	1.65743	0	0.869245
NM_001290802	12493	Cd37	CD37 antigen, transcript variant 1	chr7:45233632-45239115	1277	0	0	27	1	24	0	0	0	31	0	37	0	0	0	0.498499	0.004302	0.475518	0	0	0	0.608083	0	0.767659	0
NM_001290804	12493	Cd37	CD37 antigen, transcript variant 2	chr7:45233632-45239115	1202	20	0	0	25	0	0	0	0	0	0	0	26	0.512552	0	0	0.472088	0	0	0	0	0	0	0	0.630661
NM_007646	12494	Cd38	CD38 antigen	chr5:43868809-43912374	3013	413	464	512	476	295	526	408	595	467	278	340	361	4.24737	4.47579	4.06316	3.64306	2.54446	4.93541	3.71083	5.21025	3.90049	2.87364	3.00511	3.54278
NM_001304721	12495	Entpd1	ectonucleoside triphosphate diphosphohydrolase 1, transcript variant 1	chr19:40612366-40741602	4248	40	124	174	98	57	190	79	167	184	118	210	264	0.286847	0.847619	0.980177	0.530647	0.344208	1.25999	0.50536	1.03421	1.08853	0.864628	1.31492	1.83484
NM_009848	12495	Entpd1	ectonucleoside triphosphate diphosphohydrolase 1, transcript variant 2	chr19:40659770-40741602	4221	3700	3290	4915	5623	2232	2672	3175	5255	4137	3602	4554	3979	27.1796	22.6816	27.8805	30.744	13.7769	17.9117	20.6437	32.8465	24.6722	26.6204	28.7547	27.9241
NM_009849	12496	Entpd2	ectonucleoside triphosphate diphosphohydrolase 2	chr2:25395874-25401323	1937	69	124	135	179	91	79	97	207	66	89	102	198	1.08979	1.85313	1.66026	2.1273	1.21841	1.15345	1.36869	2.81219	0.850196	1.41808	1.40185	3.02538
NM_172117	12497	Entpd6	ectonucleoside triphosphate diphosphohydrolase 6	chr2:150749081-150771674	2500	859	1123	1248	1483	1248	943	1306	944	1220	1179	1042	1198	10.653	13.0687	11.9506	13.6872	13.0014	10.6735	14.3358	9.96011	12.2865	14.7071	11.1071	14.1943
NM_001286049	12499	Entpd5	ectonucleoside triphosphate diphosphohydrolase 5, transcript variant 3	chr12:84373876-84400934	4946	268	249	89	262	65	532	2	144	122	274	153	151	1.67508	1.46418	0.426678	1.21878	0.340498	3.04443	0.007048	0.763254	0.616441	1.72376	0.820953	0.903678
NM_001286058	12499	Entpd5	ectonucleoside triphosphate diphosphohydrolase 5, transcript variant 4	chr12:84373876-84400934	4873	94	193	99	196	0	0	0	120	130	0	122	0	0.596838	1.15083	0.481861	0.924322	0	0	0	0.64895	0.667756	0	0.662123	0
NM_001026214	12499	Entpd5	ectonucleoside triphosphate diphosphohydrolase 5, transcript variant 2	chr12:84373876-84409029	4971	669	790	851	816	810	1350	484	979	1032	518	767	910	4.17254	4.6207	4.09442	3.78638	4.24119	7.68678	2.66899	5.19488	5.22249	3.24498	4.11085	5.41822
NM_007647	12499	Entpd5	ectonucleoside triphosphate diphosphohydrolase 5, transcript variant 1	chr12:84373876-84409029	4898	573	470	599	435	581	298	994	520	289	426	428	263	3.62782	2.79305	2.92742	2.04899	3.0894	1.71897	5.56538	2.79668	1.4851	2.70798	2.32508	1.58895
NM_013487	12500	Cd3d	CD3 antigen, delta polypeptide	chr9:44981786-44987052	1330	6	9	22	18	19	11	24	18	12	18	18	18	0.139902	0.193072	0.395897	0.312395	0.372238	0.212826	0.495273	0.356494	0.227175	0.40855	0.359518	0.400919
NM_007648	12501	Cd3e	CD3 antigen, epsilon polypeptide	chr9:44998743-45009590	1436	8	5	37	39	15	12	12	23	6	17	16	12	0.157585	0.101151	0.61613	0.625939	0.271821	0.217803	0.225005	0.405176	0.093224	0.353654	0.296411	0.237133
NM_009850	12502	Cd3g	CD3 antigen, gamma polypeptide	chr9:44969572-44980431	1023	34	46	57	50	38	38	21	21	23	36	27	30	1.02813	1.30802	1.31723	1.12617	0.96121	1.04966	0.542057	0.541361	0.557559	1.0682	0.690279	0.867719
NM_001113391	12503	Cd247	CD247 antigen, transcript variant zeta	chr1:165788681-165862112	1686	12	34	16	27	4	33	15	12	13	11	9	22	0.21107	0.584064	0.22681	0.355959	0.053956	0.544543	0.243702	0.18779	0.179296	0.198676	0.126464	0.381526
NM_031162	12503	Cd247	CD247 antigen, transcript variant eta	chr1:165788681-165867436	1359	0	0	0	0	9	5	0	0	0	0	4	0	0	0	0	0	0.156916	0.092815	0	0	0	0	0.078447	0
NR_103716	12503	Cd247	CD247 antigen, transcript variant kappa	chr1:165788681-165871153	2957	7	7	11	9	0	0	9	8	0	11	5	9	0.069619	0.05922	0.082309	0.069736	0	0	0.075477	0.065323	0	0.106158	0.041278	0.080275
NM_001113392	12503	Cd247	CD247 antigen, transcript variant iota	chr1:165788681-165871153	2713	0	0	0	0	0	0	0	0	0	0	0	0	0	0	0	0	0	0	0	0	0	0	0	0
NM_001113393	12503	Cd247	CD247 antigen, transcript variant theta	chr1:165788681-165871153	2804	0	0	0	0	1	0	0	0	4	0	0	1	0	0	0	0	0.008722	0	0	0	0.035065	0	0	0.009362
NM_013488	12504	Cd4	CD4 antigen	chr6:124864693-124888209	3095	30	51	62	65	47	73	62	67	18	64	41	48	0.300199	0.475459	0.47346	0.480488	0.395691	0.666638	0.542527	0.565744	0.146354	0.635087	0.351448	0.45592
NM_001177787	12505	Cd44	CD44 antigen, transcript variant 6	chr2:102811142-102901665	4705	0	0	0	0	0	0	0	0	0	0	0	0	0	0	0	0	0	0	0	0	0	0	0	0
NM_009851	12505	Cd44	CD44 antigen, transcript variant 1	chr2:102811142-102901665	5653	17	5	13	5	7	26	0	4	5	7	7	9	0.091428	0.025112	0.053091	0.017873	0.03158	0.12546	0	0.017153	0.021782	0.037113	0.030255	0.045469
NM_001177785	12505	Cd44	CD44 antigen, transcript variant 4	chr2:102811142-102901665	5284	0	0	0	0	0	0	0	0	0	0	0	0	0	0	0	0	0	0	0	0	0	0	0	0
NM_001039150	12505	Cd44	CD44 antigen, transcript variant 2	chr2:102811142-102901665	5053	0	0	0	0	0	0	5	0	0	0	0	0	0	0	0	0	0	0	0.022566	0	0	0	0	0
NM_001039151	12505	Cd44	CD44 antigen, transcript variant 3	chr2:102811142-102901665	4408	898	891	1438	976	746	1000	788	1407	1374	698	1143	732	6.31399	5.88095	7.80912	5.1094	4.40537	6.41894	4.90061	8.41698	7.84313	4.93544	6.90811	4.9161
NM_001177786	12505	Cd44	CD44 antigen, transcript variant 5	chr2:102811142-102901665	4807	0	0	0	0	0	0	0	0	0	0	0	0	0	0	0	0	0	0	0	0	0	0	0	0
NM_007649	12506	Cd48	CD48 antigen	chr1:171682055-171705257	1142	175	313	423	448	117	229	209	358	149	185	214	390	4.73284	7.97746	8.85479	9.04554	2.66255	5.65445	5.0166	8.25089	3.27465	5.05292	4.99209	10.0991
NM_007650	12507	Cd5	CD5 antigen	chr19:10718143-10738974	2069	9	5	12	12	9	11	8	12	4	21	9	6	0.129923	0.068397	0.133424	0.131999	0.100751	0.136809	0.102709	0.152901	0.048678	0.309507	0.11262	0.085907
NM_007651	12508	Cd53	CD53 antigen	chr3:106758861-106790149	2802	457	794	1211	1562	415	754	684	1052	560	421	574	1237	5.04936	8.24623	10.3485	12.8636	3.85319	7.61582	6.69295	9.89867	5.02812	4.68221	5.45931	13.0732
NM_007652	12509	Cd59a	CD59a antigen, transcript variant 2	chr2:104095801-104115410	1747	795	740	1039	865	946	1076	826	840	619	499	621	769	14.1043	12.3262	14.2329	11.428	14.1003	17.4203	12.9678	12.686	8.91861	8.90201	9.45943	13.028
NM_001111060	12509	Cd59a	CD59a antigen, transcript variant 1	chr2:104095801-104115410	1867	60	0	7	16	4	63	37	65	0	38	57	36	0.982326	0	0.081952	0.186159	0.04816	0.943214	0.542934	0.916178	0	0.619028	0.811618	0.564467
NM_001037801	12511	Cd6	CD6 antigen, transcript variant 1	chr19:10789339-10830058	2917	0	0	0	0	0	0	0	5	0	0	0	3	0	0	0	0	0	0	0	0.043972	0	0	0	0.023001
NM_009852	12511	Cd6	CD6 antigen, transcript variant 2	chr19:10789339-10830058	3034	5	13	3	10	7	12	0	13	3	12	5	2	0.040885	0.120827	0.015784	0.073104	0.055426	0.11177	0	0.105474	0.024896	0.123096	0.035138	0.016942
NM_001042580	12512	Cd63	CD63 antigen, transcript variant 1	chr10:128908919-128912818	940	81	101	86	182	138	151	82	112	127	122	92	153	2.64604	3.11938	2.17012	4.45137	3.81685	4.53594	2.39046	3.11675	3.39828	4.03721	2.58771	4.80751
NM_001282966	12512	Cd63	CD63 antigen, transcript variant 3	chr10:128909345-128912818	984	61	73	114	133	52	73	43	32	108	67	49	108	1.90991	2.15649	2.76524	3.1074	1.37336	2.08101	1.18745	0.851775	2.74258	2.12305	1.31578	3.25094
NM_007653	12512	Cd63	CD63 antigen, transcript variant 2	chr10:128909866-128912818	899	6651	8728	9505	9071	5698	8143	6628	9414	11038	4637	7228	6987	229.403	282.581	253.159	232.9	165.135	256.372	202.351	276.288	309.141	160.911	214.259	230.211
NR_110993	12514	Cd68	CD68 antigen, transcript variant 2	chr11:69664213-69666170	813	43	62	66	48	34	53	78	64	38	38	32	27	1.61346	2.21978	1.94232	1.3477	1.06813	1.83731	2.62423	2.07279	1.16169	1.42881	1.01977	0.983392
NM_001291058	12514	Cd68	CD68 antigen, transcript variant 1	chr11:69664213-69666170	1247	675	1004	1306	1420	357	896	693	1185	661	535	661	1010	16.7852	23.4232	25.0586	26.2701	7.44273	20.3315	15.2385	25.0532	13.3366	13.3784	14.1159	23.9921
NM_001033122	12515	Cd69	CD69 antigen	chr6:129267325-129275369	1620	6	33	12	15	14	26	5	16	16	7	14	2	0.114857	0.592943	0.177367	0.199479	0.224863	0.453426	0.067769	0.260426	0.248062	0.121408	0.230003	0.036572
NM_009854	12516	Cd7	CD7 antigen	chr11:121036749-121039478	1040	118	149	191	247	116	116	230	171	154	176	198	163	3.51714	4.15921	4.37676	5.46518	2.90533	3.13806	6.06126	4.33796	3.71279	5.27463	5.0539	4.63811
NM_007654	12517	Cd72	CD72 antigen, transcript variant 2	chr4:43447724-43454626	1482	43	36	42	41	26	2	32	39	0	72	27	0	0.88821	0.68983	0.662472	0.635671	0.451122	0.020581	0.579348	0.686588	0	1.51245	0.482014	0
NM_001110320	12517	Cd72	CD72 antigen, transcript variant 1	chr4:43447724-43454626	1503	46	37	77	40	34	45	24	37	68	0	12	64	0.940693	0.708001	1.22499	0.613615	0.574425	0.833585	0.421788	0.632485	1.13538	0	0.207993	1.24768
NM_001110321	12517	Cd72	CD72 antigen, transcript variant 3	chr4:43447724-43454626	1431	0	23	0	49	0	0	31	42	0	0	13	0	0	0.461505	0	0.779031	0	0	0.587171	0.757295	0	0	0.234115	0
NM_001110322	12517	Cd72	CD72 antigen, transcript variant 4	chr4:43447724-43454626	1320	0	0	33	0	17	57	0	22	4	0	19	0	0	0	0.598089	0	0.326923	1.209	0	0.429978	0.063784	0	0.376184	0
NM_007655	12518	Cd79a	CD79A antigen (immunoglobulin-associated alpha)	chr7:24897511-24902197	1327	26	11	17	42	25	14	10	24	25	17	27	31	0.595347	0.24118	0.297058	0.717312	0.478316	0.285183	0.18625	0.468328	0.469655	0.390502	0.526377	0.686507
NM_009855	12519	Cd80	CD80 antigen	chr16:38458933-38486932	1700	32	47	42	25	5	17	23	39	27	15	21	9	0.575799	0.788818	0.5892	0.339449	0.076334	0.280585	0.369096	0.591153	0.399619	0.257667	0.32447	0.151136
NM_133655	12520	Cd81	CD81 antigen	chr7:143052750-143067930	1518	12435	12227	16172	19539	15527	15405	13367	14427	14331	12421	13597	14546	254.036	234.441	255.08	297.107	266.507	287.24	241.676	250.739	237.701	255.286	238.727	283.86
NM_001271462	12521	Cd82	CD82 antigen, transcript variant 5	chr2:93419102-93452672	1724	25	29	0	29	27	0	38	33	0	0	32	0	0.446707	0.478091	0	0.378996	0.403614	0	0.594231	0.498267	0	0	0.491685	0
NM_001271461	12521	Cd82	CD82 antigen, transcript variant 6	chr2:93419102-93461851	1712	25	47	86	49	47	26	30	58	84	30	53	36	0.445158	0.785662	1.19091	0.650612	0.706825	0.420041	0.47488	0.883212	1.22568	0.529583	0.812871	0.60804
NM_001271430	12521	Cd82	CD82 antigen, transcript variant 4	chr2:93419102-93462502	1757	319	230	273	298	208	197	295	154	191	357	211	216	5.6161	3.80032	3.70768	3.91187	3.07839	3.17099	4.59596	2.30086	2.72582	6.32654	3.20033	3.6328
NM_007656	12521	Cd82	CD82 antigen, transcript variant 1	chr2:93419102-93462502	1833	1126	1436	1494	1740	1985	2272	1393	1209	1248	1092	1181	1292	19.049	22.7951	19.5096	21.9022	28.2138	35.0749	20.8569	17.3898	17.1427	18.576	17.1619	20.8714
NM_001271432	12521	Cd82	CD82 antigen, transcript variant 3	chr2:93419102-93462502	1920	0	0	0	0	0	0	0	0	0	0	0	0	0	0	0	0	0	0	0	0	0	0	0	0
NM_001271431	12521	Cd82	CD82 antigen, transcript variant 7	chr2:93419102-93462950	1625	22	25	0	23	55	39	27	25	32	26	25	28	0.410369	0.44601	0	0.315704	0.867686	0.676074	0.441401	0.3947	0.491794	0.481555	0.403903	0.504437
NM_001136055	12521	Cd82	CD82 antigen, transcript variant 2	chr2:93419102-93462950	1701	25	64	164	100	82	52	94	117	120	64	145	103	0.45018	1.0946	2.29506	1.34926	1.24511	0.862952	1.50743	1.81331	1.76366	1.15863	2.25743	1.78847
NM_001289915	12522	Cd83	CD83 antigen, transcript variant 2	chr13:43785112-43803133	2134	105	137	210	265	0	0	77	158	106	35	212	96	1.523	1.85723	2.3461	2.8623	0	0	0.989425	1.95165	1.24409	0.5088	2.63678	1.32727
NM_009856	12522	Cd83	CD83 antigen, transcript variant 1	chr13:43785112-43803133	2141	690	361	513	501	261	438	449	853	410	130	859	474	9.99437	4.89817	5.73185	5.39457	3.17441	5.78092	5.75112	10.5114	4.81997	1.89402	10.6871	6.54771
NM_001252472	12523	Cd84	.	chr1:171839697-171855097	3521	1	10	4	3	7	4	3	4	5	1	1	4	0.004544	0.081698	0.023464	0.015231	0.047877	0.029763	0.020861	0.023409	0.033131	0.00307	0.00442	0.029002
NM_013489	12523	Cd84	.	chr1:171839697-171890718	3291	279	298	620	771	204	407	305	580	172	218	322	912	2.62398	2.63063	4.51072	5.40513	1.60898	3.49552	2.54343	4.64248	1.31408	2.05939	2.60545	8.2091
NM_001289470	12523	Cd84	.	chr1:171839697-171890718	3288	122	147	249	335	104	108	144	135	156	56	61	0	1.14687	1.29309	1.80839	2.34931	0.821578	0.924439	1.2007	1.07811	1.19246	0.522686	0.490792	0
NM_019388	12524	Cd86	CD86 antigen	chr16:36603869-36666077	2539	94	132	175	159	75	118	86	168	101	99	102	104	1.14377	1.50445	1.64906	1.44334	0.764206	1.31413	0.925801	1.74014	1.0008	1.21277	1.06707	1.21006
NM_009857	12525	Cd8a	CD8 antigen, alpha chain, transcript variant 2	chr6:71373427-71379171	3099	0	0	0	0	0	0	0	0	0	12	9	0	0	0	0	0	0	0	0	0	0	0.119417	0.073401	0
NM_001081110	12525	Cd8a	CD8 antigen, alpha chain, transcript variant 1	chr6:71373427-71379171	3130	5	5	6	9	4	4	6	35	4	0	0	17	0.049343	0.046406	0.0459	0.066371	0.033299	0.036173	0.052526	0.292113	0.032097	0	0	0.159721
NM_009858	12526	Cd8b1	CD8 antigen, beta chain 1	chr6:71322812-71337451	1416	0	0	0	12	0	2	2	28	0	0	5	5	0	0	0	0.195615	0	0.03998	0.038766	0.520804	0	0	0.075289	0.083682
NM_007657	12527	Cd9	CD9 antigen	chr6:125460266-125494755	1192	1853	2130	2796	3210	2078	2217	2032	2858	2610	1545	2444	2406	48.1969	52.0093	56.1538	62.1417	45.4046	52.6419	46.7769	63.2445	55.1247	40.4143	54.6402	59.7722
NM_007658	12530	Cdc25a	cell division cycle 25A	chr9:109875579-109893890	3627	1042	1408	1543	1615	1657	1450	1800	1435	1889	1533	1539	1330	8.90683	11.2952	10.1853	10.2774	11.9036	11.3094	13.6162	10.4376	13.1133	13.1808	11.3031	10.8549
NM_023117	12531	Cdc25b	cell division cycle 25B, transcript variant 1	chr2:131186948-131198511	3106	305	377	516	379	336	254	384	356	416	341	543	133	3.03527	3.52505	3.97262	2.81381	2.81607	2.31285	3.38614	3.01645	3.36625	3.41937	4.65338	1.26037
NM_001111075	12531	Cdc25b	cell division cycle 25B, transcript variant 2	chr2:131186948-131198511	3028	478	476	836	871	885	535	750	514	919	678	622	788	4.88851	4.57289	6.60541	6.63273	7.61	4.99975	6.7913	4.47576	7.63395	6.97568	5.47023	7.7086
NM_009860	12532	Cdc25c	cell division cycle 25C	chr18:34732995-34751533	1943	324	348	497	570	612	242	497	334	647	479	593	471	5.15639	5.20197	6.11544	6.75993	8.19962	3.52253	7.01283	4.53137	8.38378	7.6884	8.12209	7.17464
NM_007659	12534	Cdk1	cyclin-dependent kinase 1	chr10:69336635-69352912	2860	2102	2547	3141	4228	3559	1991	3248	2355	3638	2994	3267	3083	22.7822	25.9165	26.2954	34.1196	32.4237	19.7001	31.1628	21.7242	32.0261	32.6615	30.4421	31.9287
NM_001347308	12537	Cdk11b	Mus musculus cyclin-dependent kinase 11B (Cdk11b), transcript variant 2	chr4:155624854-155649934	2653	155	186	339	148	281	264	143	774	176	256	192	161	1.80423	2.03116	3.05889	1.2793	2.75735	2.80611	1.47663	7.6959	1.66274	3.01003	1.92719	1.79699
NM_007661	12537	Cdk11b	cyclin-dependent kinase 11B	chr4:155624869-155649932	2589	2435	2776	3532	3624	3247	2463	2788	2351	3572	2939	3054	2737	29.159	31.206	32.6607	32.3025	32.6766	26.926	29.5515	23.9556	34.7302	35.4114	31.4349	31.3062
NM_016742	12539	Cdc37	cell division cycle 37	chr9:21138541-21149906	2456	5685	5720	7367	7582	6345	6335	6537	6280	7237	5634	6011	5869	71.7779	67.7866	71.8159	71.2572	67.3151	73.0057	73.0453	67.457	74.1842	71.569	65.2242	70.7798
NM_009861	12540	Cdc42	cell division cycle 42, transcript variant 1	chr4:137319696-137357759	2147	16424	17231	19226	20596	14124	18452	15745	19832	19005	13025	18625	15700	237.222	233.602	214.411	221.426	171.403	243.265	201.272	243.712	222.869	189.277	231.205	216.609
NM_001243769	12540	Cdc42	cell division cycle 42, transcript variant 2	chr4:137321763-137357759	1507	413	327	420	532	369	339	345	387	347	218	460	349	8.49747	6.29802	6.65768	8.14735	6.37897	6.35711	6.26556	6.75833	5.78149	4.4966	8.12886	6.85639
NM_001161623	12544	Cdc45	cell division cycle 45, transcript variant 2	chr16:18780447-18811639	1766	96	136	268	193	102	78	0	88	107	184	94	121	1.6823	2.23961	3.62526	2.52249	1.49549	1.23957	0	1.30265	1.51636	3.24827	1.41318	2.02091
NM_009862	12544	Cdc45	cell division cycle 45, transcript variant 1	chr16:18780447-18811972	2143	349	522	472	716	770	451	739	393	611	644	460	635	5.04841	7.07702	5.26315	7.70426	9.35327	5.95658	9.455	4.83784	7.17248	9.36214	5.70975	8.7714
NM_001271568	12545	Cdc7	cell division cycle 7 (S. cerevisiae), transcript variant 4	chr5:106964322-106984439	2851	0	0	102	178	202	109	0	0	120	131	106	115	0	0	0.850319	1.43395	1.83901	1.07609	0	0	1.05707	1.42696	0.98585	1.19215
NM_001271567	12545	Cdc7	cell division cycle 7 (S. cerevisiae), transcript variant 3	chr5:106964322-106984439	2872	178	167	137	278	198	140	193	291	143	168	154	104	1.9164	1.68399	1.13851	2.22789	1.79121	1.37664	1.84026	2.66567	1.25052	1.8163	1.42346	1.06547
NM_009863	12545	Cdc7	cell division cycle 7 (S. cerevisiae), transcript variant 2	chr5:106964322-106984439	2968	300	728	502	812	621	372	539	296	446	718	373	696	3.13146	7.13046	4.04397	6.30837	5.44982	3.54259	4.98156	2.62607	3.77822	7.54414	3.34587	6.94265
NM_001271566	12545	Cdc7	cell division cycle 7 (S. cerevisiae), transcript variant 1	chr5:106964561-106984439	3137	148	0	364	1	0	0	179	238	222	147	184	0	1.4564	0	2.77286	0.007285	0	0	1.56587	2.0012	1.77718	1.45755	1.55886	0
NM_020260	12549	Arhgap31	Rho GTPase activating protein 31	chr16:38598343-38713035	7722	7327	8495	10745	9158	11303	8113	15026	7150	11787	11826	8294	7435	29.4237	32.0209	33.3177	27.3741	38.1375	29.7388	53.4047	24.4293	38.4324	47.7807	28.6265	28.5218
NM_009864	12550	Cdh1	cadherin 1	chr8:106603350-106670247	4432	357	409	329	876	773	483	604	741	73	232	498	736	2.49335	2.68216	1.77667	4.56054	4.54097	3.08389	3.73474	4.40977	0.410895	1.62833	2.99246	4.91915
NM_009866	12552	Cdh11	cadherin 11	chr8:102632095-102785111	5116	2361	3005	5052	3400	2693	2649	2694	3938	2751	2207	2772	2868	14.3089	17.0949	23.6438	15.3381	13.7125	14.653	14.4509	20.3051	13.5364	13.4535	14.4397	16.6026
NM_019707	12554	Cdh13	cadherin 13	chr8:118283611-119324927	3913	96	104	156	120	169	204	109	165	91	133	118	86	0.755175	0.766199	0.954478	0.704543	1.12372	1.47276	0.762668	1.10702	0.585103	1.05754	0.797723	0.646567
NM_007662	12555	Cdh15	cadherin 15	chr8:122848374-122867397	2843	134	98	23	65	9	16	12	19	201	11	36	45	1.45206	0.996888	0.186999	0.525891	0.078235	0.159203	0.115753	0.176054	1.77381	0.109743	0.333035	0.468271
NM_001252628	12556	Cdh16	cadherin 16, transcript variant 3	chr8:104601915-104624396	2974	0	0	0	0	0	0	0	0	0	0	0	0	0	0	0	0	0	0	0	0	0	0	0	0
NM_001252627	12556	Cdh16	cadherin 16, transcript variant 2	chr8:104614138-104624396	2914	0	0	0	0	0	0	0	0	0	0	0	0	0	0	0	0	0	0	0	0	0	0	0	0
NM_007663	12556	Cdh16	cadherin 16, transcript variant 1	chr8:104614138-104624396	3004	0	0	0	0	0	0	32	3	0	3	0	0	0	0	0	0	0	0	0.292191	0.017566	0	0.020772	0	0
NM_019753	12557	Cdh17	cadherin 17	chr4:11758157-11817905	3462	35	55	62	46	37	18	38	24	43	64	40	40	0.312809	0.460103	0.422242	0.306304	0.271935	0.145471	0.301103	0.182078	0.311868	0.571599	0.307713	0.333713
NM_007664	12558	Cdh2	cadherin 2	chr18:16588877-16809246	4843	2579	3534	3450	3920	4151	2431	2870	2903	5091	2940	3482	3236	16.5099	21.2387	17.0556	18.6829	22.3305	14.2078	16.2618	15.8146	26.4651	18.9347	19.1577	19.7912
NM_001037809	12560	Cdh3	cadherin 3, transcript variant 1	chr8:106510852-106556911	4037	0	317	490	580	296	316	427	541	331	326	444	369	0	2.27984	2.90338	3.31413	1.91011	2.21187	2.89746	3.53314	2.06079	2.51696	2.92659	2.70711
NM_007665	12560	Cdh3	cadherin 3, transcript variant 2	chr8:106510852-106556911	4034	318	135	0	70	136	89	0	0	57	0	0	181	2.44091	0.971992	0	0.399953	0.876127	0.622528	0	0	0.354044	0	0	1.32435
NM_001316723	12561	Cdh4	cadherin 4, transcript variant 2	chr2:179442431-179847704	1399	0	1	0	0	0	0	0	0	3	0	2	0	0	0.008858	0	0	0	0	0	0	0.045618	0	0.029425	0
NM_009867	12561	Cdh4	cadherin 4, transcript variant 1	chr2:179442431-179899375	6390	159	61	61	92	55	70	82	88	75	28	144	79	0.770783	0.274939	0.228393	0.330864	0.223387	0.309912	0.350166	0.359354	0.295485	0.134634	0.598262	0.363345
NM_009868	12562	Cdh5	cadherin 5	chr8:104101625-104144502	3986	3179	2115	2708	3025	1830	2345	2095	2510	3119	1807	2257	2136	24.7305	15.4425	16.2636	17.5123	11.958	16.6517	14.4247	16.6128	19.6979	14.1406	15.0853	15.868
NM_007666	12563	Cdh6	cadherin 6	chr15:13028699-13173675	8169	26	57	48	76	31	22	27	65	20	16	26	39	0.098702	0.201129	0.140579	0.213601	0.098818	0.076093	0.090283	0.206741	0.061614	0.061109	0.084473	0.139237
NM_001285913	12564	Cdh8	cadherin 8, transcript variant 3	chr8:99024471-99416471	3203	0	0	0	0	0	0	0	0	0	0	0	0	0	0	0	0	0	0	0	0	0	0	0	0
NM_001285914	12564	Cdh8	cadherin 8, transcript variant 4	chr8:99024471-99416471	3166	0	0	0	0	0	0	0	0	0	0	0	0	0	0	0	0	0	0	0	0	0	0	0	0
NR_133570	12564	Cdh8	cadherin 8, transcript variant 5	chr8:99028769-99416471	4664	0	0	0	0	0	0	0	0	0	0	0	0	0	0	0	0	0	0	0	0	0	0	0	0
NM_001039154	12564	Cdh8	cadherin 8, transcript variant 1	chr8:99028769-99416471	3822	0	0	0	0	0	0	0	19	0	0	0	0	0	0	0	0	0	0	0	0.127354	0	0	0	0
NM_007667	12564	Cdh8	cadherin 8, transcript variant 2	chr8:99028769-99416471	4786	3	2	20	7	2	2	0	11	7	5	16	0	0.01922	0.012164	0.100061	0.033379	0.010835	0.011828	0	0.059534	0.031967	0.026076	0.089101	0
NM_009869	12565	Cdh9	cadherin 9	chr15:16778101-16856777	2902	31	33	38	44	25	37	54	57	25	16	30	18	0.324396	0.323157	0.313131	0.347946	0.22348	0.358165	0.506408	0.514502	0.213877	0.161268	0.271605	0.182339
NM_016756	12566	Cdk2	cyclin-dependent kinase 2, transcript variant 2	chr10:128697939-128705051	2288	750	1013	965	1255	1286	785	1033	826	1390	1042	807	956	10.1631	12.8799	10.0892	12.6553	14.637	9.70717	12.3864	9.51708	15.2901	14.2007	9.3904	12.3712
NM_183417	12566	Cdk2	cyclin-dependent kinase 2, transcript variant 1	chr10:128697939-128705051	2432	820	908	1419	1292	1272	1046	1004	1258	1022	1137	1234	968	10.4546	10.8598	13.9695	12.2602	13.6227	12.1723	11.327	13.6401	10.5807	14.5768	13.5157	11.785
NM_009870	12567	Cdk4	cyclin-dependent kinase 4	chr10:127063603-127067282	1346	9983	9808	12390	14189	12039	10473	11569	10778	13248	10942	11743	10975	229.984	212.103	220.408	243.327	233.04	220.229	235.892	211.254	247.804	253.61	232.518	241.531
NM_007668	12568	Cdk5	cyclin-dependent kinase 5	chr5:24418242-24423530	2058	1415	1620	1953	2011	1798	1635	1585	1666	1842	1455	1824	1621	21.3137	22.9048	22.7163	22.5472	22.7594	22.4875	21.1364	21.3587	22.5329	22.0578	23.6156	23.3197
NM_009871	12569	Cdk5r1	cyclin-dependent kinase 5, regulatory subunit 1 (p35)	chr11:80477023-80481184	4162	156	161	133	186	191	156	216	189	405	99	182	119	1.15846	1.11928	0.762945	1.02821	1.192	1.05692	1.42389	1.19369	2.44465	0.738652	1.16504	0.841709
NM_009872	12570	Cdk5r2	cyclin-dependent kinase 5, regulatory subunit 2 (p39)	chr1:74855029-74857732	2704	6	6	17	6	6	12	11	4	4	12	8	6	0.068699	0.064589	0.1501	0.047838	0.055719	0.125514	0.107633	0.03304	0.037246	0.135948	0.076218	0.065732
NM_009873	12571	Cdk6	cyclin-dependent kinase 6	chr5:3343893-3531005	11522	2667	2777	3078	2897	2712	1932	3543	2595	3874	2725	2825	2458	7.17708	7.01524	6.39597	5.80176	6.13281	4.74577	8.43926	5.94191	8.46454	7.37764	6.53256	6.31735
NM_009874	12572	Cdk7	cyclin-dependent kinase 7	chr13:100697025-100730942	7597	3240	3336	4190	4051	4218	3633	3823	3785	3308	3168	3603	2997	13.2257	12.7798	13.2031	12.307	14.4638	13.5363	13.8088	13.142	10.9632	13.0099	12.6385	11.6851
NM_001111099	12575	Cdkn1a	cyclin-dependent kinase inhibitor 1A (P21), transcript variant 2	chr17:29090979-29100722	1943	0	0	91	212	5	7	69	145	230	41	82	87	0	0	1.11683	2.50958	0.056024	0.089029	0.969419	1.9681	2.97906	0.652925	1.1145	1.32414
NM_007669	12575	Cdkn1a	cyclin-dependent kinase inhibitor 1A (P21), transcript variant 1	chr17:29093769-29100722	1913	1984	1974	1891	1348	324	1028	1275	3358	4104	393	2969	1050	32.1498	30.0274	23.6689	16.261	4.40952	15.2092	18.2872	46.311	54.0101	6.39881	41.3616	16.253
NM_009875	12576	Cdkn1b	cyclin-dependent kinase inhibitor 1B	chr6:134920401-134925525	2405	8169	7649	6577	6762	3924	7625	4923	6602	6401	4603	6112	6103	105.326	92.5671	65.4761	64.8957	42.5036	89.742	56.181	72.4177	67.0048	59.705	67.7258	75.1658
NM_001161624	12577	Cdkn1c	cyclin-dependent kinase inhibitor 1C (P57), transcript variant 1	chr7:143458339-143461050	1942	55	11	54	26	113	123	17	5	6	8	98	149	0.868486	0.155131	0.665494	0.298265	1.50411	1.78601	0.232684	0.057606	0.065465	0.120421	1.33793	2.26305
NM_009876	12577	Cdkn1c	cyclin-dependent kinase inhibitor 1C (P57), transcript variant 2	chr7:143458339-143461050	1904	470	236	232	410	251	351	354	342	470	199	335	187	7.64999	3.59533	2.91121	4.97042	3.42765	5.208	5.09199	4.7263	6.2107	3.25311	4.68448	2.90882
NM_001040654	12578	Cdkn2a	cyclin-dependent kinase inhibitor 2A, transcript variant 2	chr4:89274473-89282192	850	0	0	0	6	0	8	0	2	0	6	0	0	0	0	0	0.16075	0	0.262267	0	0.031041	0	0.188562	0	0
NM_009877	12578	Cdkn2a	cyclin-dependent kinase inhibitor 2A, transcript variant 1	chr4:89274473-89294619	929	29	44	39	18	19	35	27	41	50	6	23	20	0.959143	1.3743	0.998316	0.423901	0.504866	1.03853	0.793594	1.1546	1.35407	0.173958	0.658149	0.637749
NM_007670	12579	Cdkn2b	cyclin-dependent kinase inhibitor 2B (p15, inhibits CDK4)	chr4:89306289-89311032	1393	376	636	505	560	37	217	270	1182	641	51	812	397	8.35479	13.2896	8.6773	9.27351	0.686731	4.40402	5.31496	22.3793	11.5761	1.12476	15.529	8.43836
NM_007671	12580	Cdkn2c	cyclin-dependent kinase inhibitor 2C (p18, inhibits CDK4), transcript variant 2	chr4:109660876-109665372	1106	487	585	554	759	680	881	505	594	325	463	580	413	13.6418	15.371	11.9903	15.8325	15.9999	22.5415	12.5301	14.1489	7.37706	13.0334	13.9544	11.0509
NM_001301368	12580	Cdkn2c	cyclin-dependent kinase inhibitor 2C (p18, inhibits CDK4), transcript variant 1	chr4:109660876-109666756	2038	678	589	851	910	807	541	937	631	951	537	706	745	10.3115	8.40217	9.9923	10.298	10.3135	7.50602	12.6077	8.16133	11.749	8.21641	9.22068	10.822
NM_009878	12581	Cdkn2d	cyclin-dependent kinase inhibitor 2D (p19, inhibits CDK4)	chr9:21288464-21291209	1270	355	354	457	484	408	339	388	426	479	312	431	379	8.66809	8.10226	8.60487	8.78026	8.3535	7.53999	8.37215	8.84117	9.49139	7.6415	9.03171	8.82814
NM_033037	12583	Cdo1	cysteine dioxygenase 1, cytosolic	chr18:46713205-46728342	1530	642	712	606	840	738	810	822	843	382	567	801	633	12.9953	13.538	9.46903	12.6717	12.5619	14.9792	14.7416	14.5237	6.28186	11.5581	13.9435	12.2499
NM_007672	12585	Cdr2	cerebellar degeneration-related 2	chr7:120957037-120982312	2524	515	718	702	798	712	593	814	715	973	586	689	601	6.31704	8.2718	6.65386	7.28929	7.34701	6.64642	8.84436	7.47131	9.70011	7.23172	7.27105	7.05086
NM_019394	12587	Mia	melanoma inhibitory activity	chr7:27179741-27181149	567	15	27	52	52	57	64	38	35	34	29	40	27	0.818786	1.38356	2.19555	2.10281	2.57714	3.15201	1.79103	1.61853	1.49708	1.59031	1.86348	1.40909
NM_009879	12589	Ift81	intraflagellar transport 81	chr5:122550204-122614518	2950	1055	1167	1504	1701	1539	1163	995	1395	1090	1151	1332	1274	11.0897	11.5066	12.2052	13.3025	13.5931	11.151	9.2509	12.4685	9.30273	12.172	12.0287	12.7903
NM_009880	12590	Cdx1	caudal type homeobox 1	chr18:61018862-61036199	1750	0	0	0	0	0	0	0	0	0	0	0	0	0	0	0	0	0	0	0	0	0	0	0	0
NM_007673	12591	Cdx2	caudal type homeobox 2	chr5:147300900-147307249	2145	0	0	0	0	0	0	0	0	2	0	2	0	0	0	0	0	0	0	0	0	0.023476	0	0.024728	0
NM_007674	12592	Cdx4	caudal type homeobox 4	chrX:103321398-103330224	1595	0	0	0	0	0	0	0	0	0	0	3	0	0	0	0	0	0	0	0	0	0	0	0.03342	0
NM_009881	12593	Cdyl	chromodomain protein, Y chromosome-like, transcript variant 1	chr13:35659862-35874064	3442	6	32	27	14	15	34	20	15	14	0	0	19	0.045325	0.264772	0.181093	0.087914	0.112413	0.273444	0.156702	0.113262	0.095654	0	0	0.15542
NM_001123386	12593	Cdyl	chromodomain protein, Y chromosome-like, transcript variant 2	chr13:35741402-35874064	3492	846	797	951	1039	768	891	998	945	895	817	861	768	7.51194	6.64004	6.51845	6.86294	5.73033	7.21945	7.84222	7.13382	6.45112	7.29264	6.5687	6.51311
NM_001287523	12606	Cebpa	CCAAT/enhancer binding protein (C/EBP), alpha, transcript variant 1	chr7:35119293-35121928	2636	0	0	0	0	0	0	0	0	0	0	1	0	0	0	0	0	0	0	0	0	0	0	0.002001	0
NM_001287514	12606	Cebpa	CCAAT/enhancer binding protein (C/EBP), alpha, transcript variant 1	chr7:35119293-35121928	2636	0	0	0	0	0	0	0	0	0	0	0	0	0	0	0	0	0	0	0	0	0	0	0	0
NM_001287515	12606	Cebpa	CCAAT/enhancer binding protein (C/EBP), alpha, transcript variant 1	chr7:35119293-35121928	2636	0	0	0	0	0	0	0	0	0	0	0	0	0	0	0	0	0	0	0	0	0	0	0	0
NM_001287521	12606	Cebpa	CCAAT/enhancer binding protein (C/EBP), alpha, transcript variant 1	chr7:35119293-35121928	2636	0	0	0	0	0	0	0	0	0	0	1	0	0	0	0	0	0	0	0	0	0	0	0	0
NM_007678	12606	Cebpa	CCAAT/enhancer binding protein (C/EBP), alpha, transcript variant 1	chr7:35119293-35121931	2639	1177	1894	2767	2518	2595	2069	2848	2710	3241	1973	2560	2057	13.8199	20.8803	25.105	22.0173	25.6195	22.1864	29.618	27.089	30.9206	23.3161	25.851	23.0888
NM_001024806	12607	Cebpz	CCAAT/enhancer binding protein zeta	chr17:78919003-78937070	4077	3144	3261	3758	4335	3724	3361	3447	3867	3786	3084	3410	3244	23.9136	23.28	22.069	24.5392	23.7973	23.333	23.2028	25.0206	23.3787	23.6008	22.2862	23.5698
NM_001287739	12608	Cebpb	CCAAT/enhancer binding protein (C/EBP), beta, transcript variant 1	chr2:167688915-167690432	1518	0	0	71	1	1	0	28	0	1	20	24	0	0	0	1.10712	0.003619	0.001021	0	0.49461	0	0.000985	0.398376	0.411098	0
NM_001287738	12608	Cebpb	CCAAT/enhancer binding protein (C/EBP), beta, transcript variant 1	chr2:167688915-167690432	1518	0	0	67	1	0	0	27	0	0	19	23	0	0	0	1.05648	1e-06	0	0	0.486229	0	0	0.389896	0.403798	0
NM_009883	12608	Cebpb	CCAAT/enhancer binding protein (C/EBP), beta, transcript variant 1	chr2:167688915-167690432	1518	945	1082	79	1303	905	1678	30	1386	1678	21	27	969	19.3025	20.7475	1.23077	19.8038	15.5229	31.2838	0.538223	24.0743	27.816	0.425356	0.460251	18.9063
NM_007679	12609	Cebpd	CCAAT/enhancer binding protein (C/EBP), delta	chr16:15887286-15889545	2260	260	284	432	395	225	292	321	407	315	208	369	373	3.55808	3.65426	4.57522	4.03001	2.59254	3.64798	3.89151	4.75009	3.50213	2.86056	4.3496	4.88654
NM_009884	12611	Cebpg	CCAAT/enhancer binding protein (C/EBP), gamma	chr7:35046422-35056566	4702	1755	2427	2336	2132	2044	2246	2762	2666	2500	1586	2403	1861	11.5726	15.0235	11.891	10.4637	11.3254	13.5195	16.1198	14.9581	13.3862	10.5235	13.6163	11.7241
NM_009885	12613	Cel	carboxyl ester lipase	chr2:28555820-28563403	2079	0	0	0	0	0	0	0	0	0	0	0	0	0	0	0	0	0	0	0	0	0	0	0	0
NM_009886	12614	Celsr1	cadherin, EGF LAG seven-pass G-type receptor 1	chr15:85898758-86033777	11050	1538	1631	1564	1784	1216	1922	1893	1403	1334	1616	1296	1404	4.31605	4.29427	3.38875	3.72477	2.86682	4.9229	4.70115	3.34882	3.03887	4.56096	3.12551	3.76193
NM_001302132	12615	Cenpa	centromere protein A, transcript variant 5	chr5:30666886-30674837	1213	0	16	18	0	0	0	0	0	0	0	0	0	0	0.371919	0.343555	0	0	0	0	0	0	0	0	0
NR_126074	12615	Cenpa	centromere protein A, transcript variant 6	chr5:30666886-30674837	1390	76	72	18	89	6	2	71	31	87	54	87	54	1.67724	1.50507	0.306284	1.47126	0.09938	0.030742	1.39939	0.5753	1.56643	1.2019	1.65351	1.15023
NM_001302129	12615	Cenpa	centromere protein A, transcript variant 2	chr5:30666886-30674837	1501	531	545	645	725	663	436	818	417	866	606	765	570	10.9697	10.5546	10.2865	11.1424	11.5029	8.20941	14.9546	7.32904	14.5255	12.5879	13.574	11.239
NM_007681	12615	Cenpa	centromere protein A, transcript variant 1	chr5:30666886-30674837	1364	422	425	557	663	705	386	598	415	742	432	550	608	9.5812	9.06274	9.76934	11.2133	13.4643	7.98963	12.0196	8.01033	13.6836	9.87615	10.7333	13.2033
NM_001302130	12615	Cenpa	centromere protein A, transcript variant 3	chr5:30666886-30674837	1509	0	0	9	0	0	0	0	8	0	0	4	0	0	0	0.129208	0	0	0	0	0.123406	0	0	0.062868	0
NM_001302131	12615	Cenpa	centromere protein A, transcript variant 4	chr5:30666886-30674837	1555	9	71	112	134	152	11	5	47	91	11	113	5	0.171002	1.32837	1.71458	1.97921	2.53726	0.191154	0.080693	0.795785	1.46392	0.219287	1.93257	0.079901
NM_007682	12616	Cenpb	centromere protein B	chr2:131177289-131180067	2779	4397	3878	4680	4883	4138	5450	4710	3863	4471	3874	4185	4052	49.0575	40.6133	40.321	40.5523	38.7983	55.5075	46.5146	36.6721	40.5077	43.4848	40.1358	43.1834
NM_001345902	12617	Cenpc1	Mus musculus centromere protein C1 (Cenpc1), transcript variant 1	chr5:86012025-86065583	3563	78	201	169	168	160	130	257	118	87	141	192	303	0.675136	1.64041	1.13112	1.08358	1.16438	1.02731	1.9794	0.868182	0.608484	1.23371	1.43404	2.51354
NM_001345904	12617	Cenpc1	Mus musculus centromere protein C1 (Cenpc1), transcript variant 4	chr5:86012025-86065583	3091	86	59	122	102	78	54	70	0	79	71	52	83	0.852835	0.547073	0.938497	0.756217	0.653312	0.490275	0.613613	0	0.635831	0.713303	0.442773	0.78847
NM_007683	12617	Cenpc1	centromere protein C1	chr5:86012025-86065583	3191	1011	1253	1093	1428	1236	1081	840	1459	1117	770	1403	1128	9.8225	11.4294	8.19647	10.3284	10.0876	9.58161	7.2232	12.0591	8.81193	7.51942	11.7127	10.4642
NM_001345903	12617	Cenpc1	Mus musculus centromere protein C1 (Cenpc1), transcript variant 3	chr5:86012025-86065583	3220	181	273	338	363	374	185	300	218	513	341	279	212	1.73867	2.46248	2.51266	2.59827	3.02291	1.62455	2.54921	1.77901	4.01108	3.30303	2.30822	1.94962
NM_009887	12622	Cer1	cerberus 1, DAN family BMP antagonist	chr4:82881751-82885151	1742	4	0	0	0	0	0	0	0	0	0	0	0	0.06645	0	0	0	0	0	0	0	0	0	0	0
NM_021456	12623	Ces1g	carboxylesterase 1G	chr8:93302369-93337209	2289	0	0	0	0	0	0	0	0	0	0	0	0	0	0	0	0	0	0	0	0	0	0	0	0
NM_007684	12626	Cetn3	centrin 3	chr13:81783292-81797157	1013	3405	3436	4052	6023	4399	3925	3743	3952	3844	2977	4570	4824	104.212	98.7092	95.7696	137.235	113.13	109.661	101.405	102.912	95.5262	91.6678	120.237	141.045
NM_007685	12627	Cfc1	cripto, FRL-1, cryptic family 1	chr1:34535648-34544311	1038	0	0	0	0	0	0	0	0	0	0	0	2	0	0	0	0	0	0	0	0	0	0	0	0.057078
NM_009888	12628	Cfh	complement component factor h	chr1:140085855-140183411	4365	56332	61002	105314	84701	89473	77192	61790	78582	53374	67428	58824	67988	400.213	406.791	577.703	447.904	534.104	500.564	388.522	474.992	307.876	481.957	359.175	461.402
NM_001329552	12630	Cfi	Mus musculus complement component factor i (Cfi), transcript variant 2	chr3:129836739-129875332	2074	0	0	0	0	6	0	0	0	0	0	0	0	0	0	0	0	0.063908	0	0	0	0	0	0	0
NM_007686	12630	Cfi	complement component factor i	chr3:129836739-129875332	2077	22	7	7	11	1	22	42	17	3	0	10	14	0.325524	0.084087	0.080471	0.122247	0.011084	0.297932	0.541792	0.215702	0.024245	0	0.128321	0.185414
NM_007687	12631	Cfl1	cofilin 1, non-muscle	chr19:5490455-5494031	1184	20057	20076	25292	26015	18885	20563	19470	22275	27700	17173	22232	19631	525.317	493.551	511.481	507.156	415.6	491.587	451.32	496.363	589.048	452.529	500.435	491.148
NM_007688	12632	Cfl2	cofilin 2, muscle	chr12:54858819-54862877	2938	4548	5155	5301	6469	5025	5419	5240	5883	5775	3962	6291	4980	47.9954	51.0669	43.2024	50.8193	44.5647	52.2042	48.9429	52.8272	49.4898	42.0683	57.0677	50.2075
NM_001289704	12633	Cflar	CASP8 and FADD-like apoptosis regulator, transcript variant 3	chr1:58711491-58759209	6966	15	18	17	18	103	7	22	1313	12	0	14	13	0.063843	0.074427	0.056678	0.059329	0.382233	0.024899	0.083704	4.97183	0.040094	0	0.051572	0.054421
NM_001293804	12633	Cflar	CASP8 and FADD-like apoptosis regulator, transcript variant 4	chr1:58711491-58759209	6949	394	237	254	577	537	492	223	1987	231	548	223	259	1.75528	0.991182	0.8731	1.91567	2.01308	2.00018	0.878167	7.54357	0.83349	2.45809	0.854766	1.10409
NM_009805	12633	Cflar	CASP8 and FADD-like apoptosis regulator, transcript variant 2	chr1:58713286-58733227	2018	151	129	208	215	96	140	135	302	138	83	165	116	2.30825	1.84923	2.46106	2.44914	1.23162	1.96234	1.83039	3.94397	1.71719	1.26976	2.17431	1.70117
NM_207653	12633	Cflar	CASP8 and FADD-like apoptosis regulator, transcript variant 1	chr1:58713286-58759209	7238	3602	3629	4371	3148	4097	3801	4212	1475	3005	2722	3651	2422	15.4292	14.5906	14.458	10.0369	14.7458	14.8624	15.971	5.37509	10.4518	11.7306	13.4423	9.90946
NM_001293805	12633	Cflar	CASP8 and FADD-like apoptosis regulator, transcript variant 5	chr1:58730552-58759209	6442	1	202	69	1	201	1	1	1	1	1	2	343	0.001382	0.909791	0.255263	0.002592	0.812829	0.002933	0.001519	0.000243	0.002361	0.002858	0.005533	1.57653
NM_021050	12638	Cftr	cystic fibrosis transmembrane conductance regulator	chr6:18170687-18322769	6304	353	434	252	648	516	401	191	622	15	58	256	560	1.73239	2.00226	0.955857	2.37036	2.13214	1.79788	0.82884	2.60302	0.059871	0.286271	1.0799	2.6281
NM_009889	12640	Cga	glycoprotein hormones, alpha subunit	chr4:34893779-34907374	691	0	0	0	0	0	0	3	0	5	0	0	3	0	0	0	0	0	0	0.07944	0	0.145752	0	0	0.085741
NM_009890	12642	Ch25h	.	chr19:34473784-34475135	1352	55	251	174	89	70	83	274	321	128	34	115	60	1.25861	5.38796	3.06566	1.50596	1.34814	1.7317	5.55814	6.2603	2.37234	0.784384	2.26449	1.31183
NM_007689	12643	Chad	chondroadherin	chr11:94565074-94569127	1653	12	6	21	23	10	8	10	8	10	27	4	22	0.225129	0.105656	0.28971	0.308583	0.157164	0.136822	0.16604	0.112674	0.15217	0.494854	0.064494	0.394085
NM_009891	12647	Chat	choline acetyltransferase	chr14:32408203-32465909	2810	0	0	0	0	0	0	0	0	0	0	0	0	0	0	0	0	0	0	0	0	0	0	0	0
NM_007690	12648	Chd1	chromodomain helicase DNA binding protein 1	chr17:15704967-15772612	7918	3039	3243	3668	3653	3826	2883	3765	3925	4777	2740	3688	2817	11.8993	11.9206	11.0908	10.6467	12.59	10.3042	13.0483	13.0767	15.1898	10.7962	12.4119	10.5361
NM_007691	12649	Chek1	checkpoint kinase 1	chr9:36708482-36726658	3397	964	1165	1028	1383	1073	1000	1071	1135	840	969	1268	984	8.79651	9.97575	7.24604	9.39086	8.22919	8.32588	8.64641	8.81507	6.22348	8.89873	9.94803	8.57909
NM_007692	12651	Chkb	choline kinase beta, transcript variant 1	chr15:89426349-89429927	1753	552	640	684	634	647	707	509	654	543	534	648	549	9.75685	10.6109	9.33296	8.34678	9.61059	11.409	7.96732	9.8345	7.78883	9.49623	9.84539	9.27337
NR_037153	12651	Chkb	choline kinase beta, transcript variant 2	chr15:89426349-89429927	1922	629	842	1095	1028	1041	661	751	1048	1240	610	1126	764	10.1391	12.7516	13.6322	12.3377	14.1024	9.72415	10.7183	14.3767	16.244	9.89082	15.6018	11.7652
NR_037154	12651	Chkb	choline kinase beta, transcript variant 3	chr15:89426349-89429927	1787	201	236	161	134	322	201	204	158	318	257	136	192	3.47367	3.82856	2.15209	1.72867	4.68865	3.18161	3.12251	2.3222	4.4793	4.47798	2.01756	3.17823
NM_007693	12652	Chga	chromogranin A	chr12:102554941-102565027	1910	44	91	85	109	107	88	94	74	14	77	86	77	0.71199	1.37581	1.06026	1.31548	1.45648	1.30253	1.34764	1.02127	0.184555	1.25529	1.1957	1.1934
NM_007694	12653	Chgb	chromogranin B	chr2:132781278-132795072	2733	24	19	32	44	72	26	20	42	67	41	31	22	0.272217	0.199093	0.277151	0.371283	0.686266	0.267518	0.200554	0.401168	0.611876	0.457657	0.300286	0.22773
NM_007695	12654	Chil1	chitinase-like 1	chr1:134182404-134190031	1689	0	0	6	0	0	0	8	2	2	0	0	2	0	0	0.08492	0	0	0	0.12984	0.031243	0.022478	0	0	0.035078
NM_009892	12655	Chil3	chitinase-like 3	chr3:106147554-106167564	1539	2	27	36	18	10	28	11	6	27	12	14	12	0.040301	0.491755	0.557025	0.26908	0.169142	0.511526	0.195997	0.102863	0.431525	0.23384	0.233793	0.230792
NM_007696	12659	Ovgp1	oviductal glycoprotein 1	chr3:105973802-105987423	2525	129	137	224	154	334	135	11960	270	138	152	138	128	1.57906	1.57651	2.11992	1.40667	3.43669	1.506	129.995	2.82079	1.37495	1.87009	1.44938	1.50036
NM_001271496	12660	Chka	choline kinase alpha, transcript variant 3	chr19:3851773-3894369	2627	1727	1540	2100	2112	2310	1687	2497	2304	2134	1312	2219	1731	20.3816	17.0552	19.1375	18.5569	22.9122	18.1667	26.081	23.1377	20.4474	15.5712	22.5078	19.5119
NR_073190	12660	Chka	choline kinase alpha, transcript variant 4	chr19:3851773-3894369	2687	474	264	41	350	545	314	29	52	279	531	435	25	5.4624	2.85379	0.364426	3.00105	5.2797	3.30191	0.292507	0.504927	2.61283	6.15956	4.30662	0.26735
NM_013490	12660	Chka	choline kinase alpha, transcript variant 1	chr19:3851773-3894369	2573	891	1162	1269	1052	954	1058	1106	1133	984	819	1216	845	10.7373	13.1346	11.8031	9.43164	9.65594	11.639	11.7929	11.6111	9.62541	9.92029	12.5897	9.72325
NM_007697	12661	Chl1	cell adhesion molecule L1-like	chr6:103510876-103733035	7751	4	18	51	14	0	12	8	66	11	0	8	17	0.016004	0.067597	0.156694	0.041073	0	0.04375	0.028293	0.224412	0.032484	0	0.027372	0.064518
NM_018818	12662	Chm	choroidermia (RAB escort protein 1)	chrX:113040592-113185515	4867	1583	1855	2109	2041	2017	1799	1548	2339	1756	1448	2048	1848	10.0862	11.09	10.3753	9.67924	10.7938	10.4607	8.72473	12.6756	9.08344	9.27815	11.2149	11.2475
NM_021350	12663	Chml	choroideremia-like	chr1:175682238-175688353	6116	912	885	946	823	1025	1022	827	1120	957	719	897	702	4.62194	4.209	3.70136	3.10525	4.36321	4.7281	3.70901	4.83071	3.93821	3.66373	3.90628	3.39858
NM_001278041	12667	Chrd	chordin, transcript variant 2	chr16:20733127-20742384	3341	74	80	88	71	63	128	71	82	93	70	64	86	0.684467	0.688797	0.630648	0.486884	0.487344	1.08015	0.575357	0.647114	0.697364	0.644587	0.503239	0.754165
NM_009893	12667	Chrd	chordin, transcript variant 1	chr16:20733127-20742384	3275	8	0	49	67	0	0	0	0	0	9	0	28	0.07362	0	0.357568	0.466627	0	0	0	0	0	0.084227	0	0.24564
NM_007698	12669	Chrm1	cholinergic receptor, muscarinic 1, CNS, transcript variant 2	chr19:8664005-8683602	6194	0	0	6	0	0	0	0	0	0	0	0	0	0	0	0.022659	0	0	0	0	0	0	0	0	0
NM_001112697	12669	Chrm1	cholinergic receptor, muscarinic 1, CNS, transcript variant 1	chr19:8664005-8683602	6286	0	7	0	8	0	3	0	2	0	6	4	4	0	0.027784	0	0.027813	0	0.013375	0	0.007002	0	0.029289	0.016834	0.015958
NM_033269	12671	Chrm3	cholinergic receptor, muscarinic 3, cardiac	chr13:9876613-10360803	3168	31	34	49	31	34	35	33	45	51	41	22	23	0.301785	0.303326	0.363211	0.224284	0.279079	0.307169	0.283274	0.370725	0.401811	0.394517	0.184586	0.212132
NM_007699	12672	Chrm4	cholinergic receptor, muscarinic 4	chr2:91922189-91929829	2768	491	492	404	660	726	708	388	588	74	206	319	521	5.49131	5.16593	3.49171	5.49809	6.82612	7.23674	3.84382	5.60017	0.670876	2.31314	3.06918	5.56542
NM_007700	12675	Chuk	conserved helix-loop-helix ubiquitous kinase, transcript variant 1	chr19:44073334-44107477	3500	1773	1556	2042	2044	1944	2081	1965	2463	2188	1432	1927	1571	15.7014	12.9361	13.9662	13.4744	14.4708	16.8224	15.4087	18.5622	15.7333	12.7629	14.668	13.2939
NM_001162410	12675	Chuk	conserved helix-loop-helix ubiquitous kinase, transcript variant 2	chr19:44073334-44107477	3483	665	1050	834	1109	656	948	613	703	1012	847	1099	1036	5.9141	8.77107	5.72921	7.34639	4.90525	7.70081	4.82375	5.32334	7.31075	7.57889	8.40672	8.8096
NM_001301427	12677	Vsx2	visual system homeobox 2, transcript variant 1	chr12:84569828-84595457	3261	12	26	18	12	21	14	22	19	8	15	23	12	0.108468	0.230931	0.132023	0.08487	0.167324	0.12049	0.184914	0.145636	0.061616	0.14304	0.1879	0.10901
NM_007701	12677	Vsx2	visual system homeobox 2, transcript variant 2	chr12:84569828-84595457	3204	0	0	0	0	0	0	0	0	0	0	0	0	0	0	0	0	0	0	0	0	0	0	0	0
NM_007702	12683	Cidea	cell death-inducing DNA fragmentation factor, alpha subunit-like effector A	chr18:67343564-67367794	1164	6	4	5	4	14	11	0	0	11	3	4	4	0.147719	0.100028	0.102651	0.079321	0.313175	0.243177	0	0	0.216311	0.053608	0.091589	0.101799
NM_009894	12684	Cideb	cell death-inducing DNA fragmentation factor, alpha subunit-like effector B	chr14:55754055-55758424	1173	12	25	16	20	24	24	14	12	8	9	4	20	0.317253	0.609438	0.325396	0.392395	0.530217	0.579148	0.325725	0.269918	0.168138	0.233539	0.090661	0.503838
NM_007703	12686	Elovl3	elongation of very long chain fatty acids (FEN1/Elo2, SUR4/Elo3, yeast)-like 3	chr19:46131899-46135694	1879	0	0	5	0	0	0	0	3	5	0	4	3	0	0	0.050973	0	0	0	0	0.028084	0.0536	0	0.056316	0.031531
NM_001005784	12695	Inadl	InaD-like (Drosophila), transcript variant 2	chr4:98395826-98497633	3335	37	67	133	198	105	160	105	155	87	126	22	197	0.339149	0.576293	0.950765	1.36659	0.814713	1.3521	0.856318	1.2209	0.654257	1.17744	0.169946	1.74975
NM_172696	12695	Inadl	InaD-like (Drosophila), transcript variant 1	chr4:98395826-98719603	7305	695	856	914	992	1113	809	933	884	762	930	950	770	2.94895	3.40994	2.99306	3.13344	3.967	3.13362	3.50215	3.19258	2.62453	3.97184	3.46361	3.12202
NM_001005787	12695	Inadl	InaD-like (Drosophila), transcript variant 4	chr4:98546634-98689010	2833	0	15	4	24	10	9	7	12	9	10	55	9	0	0.152288	0.030619	0.18801	0.08928	0.089923	0.062001	0.111759	0.07297	0.099812	0.511584	0.094109
NM_007704	12695	Inadl	InaD-like (Drosophila), transcript variant 3	chr4:98546634-98719603	3855	0	0	0	0	0	0	0	0	0	0	0	0	0	0	0	0	0	0	0	0	0	0	0	0
NM_007705	12696	Cirbp	cold inducible RNA binding protein	chr10:80167841-80171653	1256	3404	2626	4410	4607	4803	4243	2818	3195	3207	3452	3981	3511	84.0438	60.8518	84.0673	84.6601	99.6294	95.6003	61.5667	67.1072	64.271	85.734	84.4688	82.8083
NM_001317354	12700	Cish	cytokine inducible SH2-containing protein, transcript variant 2	chr9:107296659-107302784	2793	98	486	77	87	85	6	60	46	459	92	52	62	1.08417	5.06106	0.652039	0.717722	0.786553	0.052905	0.580877	0.434088	4.13248	1.02603	0.493061	0.647792
NM_009895	12700	Cish	cytokine inducible SH2-containing protein, transcript variant 1	chr9:107296659-107302784	3014	380	1276	954	253	164	244	1046	1852	1022	117	485	198	3.90957	12.32	7.57303	1.93514	1.40974	2.28591	9.51815	16.2039	8.53279	1.20132	4.28006	1.94366
NM_007707	12702	Socs3	suppressor of cytokine signaling 3	chr11:117966087-117969366	2724	1522	2136	2062	1229	852	1116	2820	3313	3787	523	1565	917	17.325	22.8175	18.1183	10.407	8.14307	11.5952	28.4091	32.0894	35.0037	5.98212	15.3085	9.96956
NM_009896	12703	Socs1	suppressor of cytokine signaling 1, transcript variant 2	chr16:10783809-10785536	1219	108	357	413	170	147	46	512	390	235	74	129	53	2.74057	8.51688	8.1118	3.21314	3.13216	1.068	11.5213	8.42152	4.8456	1.88405	2.80398	1.26502
NM_001271603	12703	Socs1	suppressor of cytokine signaling 1, transcript variant 1	chr16:10783809-10785536	1339	94	170	76	38	119	105	39	239	316	91	96	81	2.1546	3.67967	1.34298	0.650908	2.30393	2.21076	0.783046	4.70781	5.93398	2.10996	1.90474	1.78153
NM_007708	12704	Cit	citron	chr5:115845656-116006341	6896	314	422	503	410	545	301	521	300	470	490	437	322	1.41202	1.77761	1.74445	1.37025	2.05739	1.23165	2.07337	1.14597	1.71266	2.2137	1.68597	1.38135
NM_001276473	12705	Cited1	Cbp/p300-interacting transactivator with Glu/Asp-rich carboxy-terminal domain 1, transcript variant 3	chrX:102247378-102250776	773	14	0	18	10	16	9	14	0	0	37	20	11	0.540514	0	0.534935	0.272531	0.535829	0.309645	0.492455	0	0	1.45951	0.660581	0.398707
NM_001276474	12705	Cited1	Cbp/p300-interacting transactivator with Glu/Asp-rich carboxy-terminal domain 1, transcript variant 4	chrX:102247378-102250776	1020	0	3	20	22	3	1	4	7	17	25	0	2	0	0.063846	0.458081	0.486351	0.051155	0.026141	0.107633	0.155203	0.398282	0.762401	0	0.043442
NM_007709	12705	Cited1	Cbp/p300-interacting transactivator with Glu/Asp-rich carboxy-terminal domain 1, transcript variant 1	chrX:102247378-102251843	1107	72	49	156	88	4	67	100	97	62	123	21	116	2.01697	1.2823	3.355	1.82075	0.094152	1.69534	2.46368	2.31086	1.41012	3.45766	0.489054	3.10342
NM_001276466	12705	Cited1	Cbp/p300-interacting transactivator with Glu/Asp-rich carboxy-terminal domain 1, transcript variant 2	chrX:102247378-102252181	904	152	31	166	240	172	76	214	124	74	297	192	122	5.19814	0.968386	4.39112	6.11275	4.95348	2.37047	6.47833	3.60566	2.04031	10.2452	5.65319	3.98392
NM_021273	12709	Ckb	creatine kinase, brain	chr12:111669355-111672338	1478	2754	3303	4042	3463	1918	2310	2396	3816	5691	2849	3068	2518	57.7675	65.0454	65.4805	54.0738	33.7966	44.2332	44.4842	68.1193	96.9333	60.1298	55.3132	50.4676
NM_007710	12715	Ckm	creatine kinase, muscle	chr7:19411094-19421583	1415	2	6	6	20	8	7	6	0	5	15	11	14	0.041229	0.103467	0.101364	0.324963	0.144406	0.132503	0.113308	0	0.08897	0.327025	0.195845	0.292472
NM_009897	12716	Ckmt1	creatine kinase, mitochondrial 1, ubiquitous	chr2:121358641-121363737	1589	18	21	19	41	49	16	9	20	3	5	0	24	0.346077	0.380699	0.285414	0.58638	0.796204	0.284489	0.138182	0.323704	0.031691	0.07854	0	0.445951
NM_001301374	12721	Coro1a	coronin, actin binding protein 1A, transcript variant 1	chr7:126699774-126704220	1746	4	74	0	61	2	39	29	39	51	0	0	2	0.053311	1.21847	0	0.80146	0.021429	0.617434	0.455249	0.588382	0.732996	0	0	0.033933
NM_009898	12721	Coro1a	coronin, actin binding protein 1A, transcript variant 2	chr7:126699774-126704816	1659	334	331	519	492	211	457	383	444	349	314	331	474	6.22658	5.79658	7.48721	6.84353	3.29948	7.78709	6.32707	7.05074	5.29064	5.89852	5.30489	8.44713
NR_130895	12722	Clca3a1	chloride channel accessory 3A1, transcript variant 2	chr3:144729677-144760977	3798	242	0	493	364	421	191	222	320	332	411	415	224	1.97141	0	3.10194	2.20654	2.88287	1.42194	1.59734	2.22151	2.19741	3.37224	2.90626	1.7467
NM_009899	12722	Clca3a1	chloride channel accessory 3A1, transcript variant 1	chr3:144729677-144760977	3899	621	602	787	598	688	398	399	836	762	591	477	575	4.93903	4.48797	4.8294	3.53857	4.59118	2.88302	2.80863	5.65056	4.91756	4.7273	3.25556	4.36257
NM_013491	12723	Clcn1	chloride channel, voltage-sensitive 1	chr6:42286685-42314656	3545	19	8	15	17	24	14	2	19	16	12	16	14	0.162631	0.06465	0.100553	0.108758	0.17284	0.111707	0.013711	0.14035	0.106848	0.100923	0.117836	0.116576
NM_009900	12724	Clcn2	chloride channel, voltage-sensitive 2	chr16:20702966-20716636	3645	1327	1579	1882	1480	2447	1886	1426	1305	1184	1557	1296	1240	11.2818	12.6064	12.3619	9.36654	17.4871	14.6383	10.736	9.44102	8.17281	13.3257	9.47183	10.0741
NM_173876	12725	Clcn3	chloride channel, voltage-sensitive 3, transcript variant c	chr8:60910389-60954799	5250	974	1008	487	1577	1497	1510	1380	1366	420	914	411	1485	5.75228	5.58841	2.21997	6.93251	7.42765	8.13787	7.21215	6.86109	2.01081	5.42837	2.08143	8.37577
NM_007711	12725	Clcn3	chloride channel, voltage-sensitive 3, transcript variant a	chr8:60910389-60983311	5529	851	1178	606	1644	1158	889	705	1564	481	885	425	624	4.77111	6.20015	2.62243	6.86079	5.45613	4.54801	3.49667	7.46295	2.18591	4.98885	2.04623	3.33894
NM_173873	12725	Clcn3	chloride channel, voltage-sensitive 3, transcript variant b	chr8:60910389-60983311	5705	541	838	437	621	1107	478	873	893	334	510	308	901	2.93961	4.27563	1.8312	2.50991	5.05312	2.36883	4.19626	4.12941	1.47346	2.78631	1.43637	4.67645
NM_173874	12725	Clcn3	chloride channel, voltage-sensitive 3, transcript variant e	chr8:60910389-60983311	5781	1349	954	2165	1207	1705	923	822	1128	1909	1161	2144	823	7.23361	4.80059	8.96627	4.81587	7.68267	4.51456	3.90158	5.14561	8.31198	6.26424	9.88165	4.2133
NM_001302386	12727	Clcn4	chloride channel, voltage-sensitive 4, transcript variant 2	chr7:7282309-7298836	4159	1147	843	1051	1302	1264	1412	379	1093	1725	707	2148	763	8.55159	5.89841	6.04817	7.22276	7.91813	9.60559	2.49548	6.93074	10.4398	5.30303	13.7631	5.4333
NM_001302387	12727	Clcn4	chloride channel, voltage-sensitive 4, transcript variant 3	chr7:7282309-7298836	4221	1368	1335	1625	1842	1314	1232	1570	2304	2444	1702	2741	1558	10.0464	9.20281	9.21635	10.0688	8.10601	8.26004	10.2038	14.3978	14.5772	12.5783	17.302	10.9279
NM_011334	12727	Clcn4	chloride channel, voltage-sensitive 4, transcript variant 1	chr7:7282309-7299557	4631	1434	1715	2242	2329	2363	1487	1762	1606	1025	1275	10	1768	9.60265	10.7783	11.5891	11.6076	13.2903	9.08337	10.4391	9.14678	5.5716	8.58365	0.057049	11.3031
NR_126156	12727	Clcn4	chloride channel, voltage-sensitive 4, transcript variant 4	chr7:7298001-7299557	658	19	8	12	16	26	8	9	14	18	12	0	19	0.884905	0.352399	0.435857	0.541019	1.01708	0.308546	0.351811	0.560382	0.671564	0.552935	0	0.852383
NR_126157	12727	Clcn4	chloride channel, voltage-sensitive 4, transcript variant 5	chr7:7298001-7300851	542	0	0	0	0	0	0	0	0	0	0	16	0	0	0	0	0	0	0	0	0	0	0	0.738999	0
NM_016691	12728	Clcn5	chloride channel, voltage-sensitive 5, transcript variant 1	chrX:7158412-7188714	3788	1185	437	608	767	256	342	364	1118	951	0	1252	460	9.6933	3.3518	3.83806	4.67246	1.76091	2.55123	2.63164	7.78226	6.31752	0	8.80588	3.59337
NM_001243762	12728	Clcn5	chloride channel, voltage-sensitive 5, transcript variant 2	chrX:7158412-7319358	4170	325	283	171	25	351	288	325	22	569	477	12	273	2.41152	1.97023	0.978775	0.133911	2.1887	1.95127	2.13349	0.136449	3.43427	3.56846	0.071236	1.93456
NM_023671	12729	Clns1a	chloride channel, nucleotide-sensitive, 1A	chr7:97696657-97720793	3395	2471	2292	3114	3339	2568	2444	2445	2586	3057	2421	2718	2495	22.5661	19.651	21.9621	22.6957	19.7074	20.3745	19.7626	20.0948	22.668	22.248	21.3366	21.763
NM_001146307	12733	Clcnka	chloride channel, voltage-sensitive Ka, transcript variant 2	chr4:141384611-141398099	2405	0	0	0	0	0	0	0	0	0	0	0	0	0	0	0	0	0	0	0	0	0	0	0	0
NM_024412	12733	Clcnka	chloride channel, voltage-sensitive Ka, transcript variant 1	chr4:141384611-141398706	2409	0	0	0	0	0	0	0	0	0	0	2	0	0	0	0	0	0	0	0	0	0	0	0.022018	0
NM_016674	12737	Cldn1	claudin 1	chr16:26356646-26371839	3241	336	536	752	579	557	442	504	582	454	526	356	421	3.21464	4.80575	5.55315	4.11795	4.47445	3.85207	4.26741	4.7372	3.52479	5.06151	2.92203	3.84595
NM_016675	12738	Cldn2	claudin 2	chrX:139800808-139811388	3066	18	0	20	11	12	14	38	11	10	14	3	10	0.181964	0	0.156117	0.07536	0.099627	0.12925	0.339816	0.09466	0.082122	0.142465	0.017386	0.096619
NM_009902	12739	Cldn3	claudin 3	chr5:134986214-134987476	1263	100	93	83	175	154	132	98	128	10	64	54	139	2.45295	2.13514	1.56886	3.19449	3.16284	2.93969	2.11717	2.66486	0.18771	1.57879	1.12846	3.25511
NM_009903	12740	Cldn4	claudin 4	chr5:134945124-134946934	1811	72	75	87	118	103	82	54	72	22	81	66	90	1.22343	1.20308	1.13798	1.49945	1.47413	1.27872	0.809538	1.0458	0.305594	1.39495	0.963448	1.46926
NM_013805	12741	Cldn5	claudin 5	chr16:18776847-18778262	1416	1118	1011	1264	1448	842	1553	1021	1300	996	740	1009	1117	24.4751	20.7788	21.3639	23.599	15.479	31.0247	19.7807	24.2101	17.6945	16.2882	18.984	23.3574
NM_001329627	12745	Clgn	Mus musculus calmegin (Clgn), transcript variant 2	chr8:83389842-83428552	3927	2	0	0	0	0	0	0	0	0	0	0	0	0.015403	0	0	0	0	0	0	0	0	0	0	0
NM_001329680	12745	Clgn	Mus musculus calmegin (Clgn), transcript variant 3	chr8:83389842-83428552	3968	0	0	0	0	0	0	0	0	3	0	0	0	0	0	0	0	0	0	0	0	0.015172	0	0	0
NM_009904	12745	Clgn	calmegin	chr8:83389842-83428552	4050	0	11	0	4	0	3	0	4	4	0	3	4	0	0.076426	0	0.022798	0	0.013978	0	0.026059	0.022436	0	0.013162	0.029113
NM_001042634	12747	Clk1	CDC-like kinase 1, transcript variant 1	chr1:58411988-58424088	1830	1995	2789	4241	2239	2494	2328	3108	3393	2472	1320	3183	1585	33.793	44.3527	55.4852	28.2383	35.502	36.0006	46.6111	48.9088	34.0017	22.4967	46.3541	25.6462
NR_027854	12747	Clk1	CDC-like kinase 1, transcript variant 3	chr1:58411988-58424088	3088	8298	10809	14577	14370	12759	9376	9060	15888	10047	8343	12688	11224	83.3302	101.885	113.028	107.413	107.656	85.9352	80.5204	135.743	81.9139	84.2884	109.508	107.663
NR_027853	12747	Clk1	CDC-like kinase 1, transcript variant 2	chr1:58411988-58424088	1739	338	420	603	647	433	353	408	429	536	490	250	476	6.02628	7.02326	8.29859	8.5788	6.47957	5.73476	6.43123	6.50273	7.753	8.79053	3.81747	8.09437
NM_007712	12748	Clk2	CDC-like kinase 2, transcript variant 1	chr3:89164795-89177087	2320	788	896	1443	940	738	963	831	664	885	762	837	844	10.5258	11.2357	14.8875	9.34574	8.28392	11.7453	9.83075	7.54791	9.59584	10.2422	9.6128	10.7767
NM_001163432	12748	Clk2	CDC-like kinase 2, transcript variant 2	chr3:89164795-89177087	2317	782	1031	1456	1064	1166	853	945	1026	968	842	975	745	10.455	12.9514	15.0388	10.5995	13.1109	10.4202	11.1932	11.6785	10.5172	11.3318	11.206	9.52487
NM_007714	12750	Clk4	CDC like kinase 4, transcript variant 1	chr11:51263114-51281770	1955	2045	2461	3521	2867	2526	1937	2500	3465	2545	1914	3094	2257	32.4342	36.6336	43.1214	33.8399	33.6578	28.0408	35.0943	46.7527	32.7673	30.5329	42.1709	34.1932
NM_001304744	12750	Clk4	CDC like kinase 4, transcript variant 2	chr11:51263114-51281770	1703	290	369	576	545	613	390	205	338	638	390	313	457	5.28049	6.29434	8.08529	7.3787	9.37528	6.48081	3.29431	5.23652	9.42125	7.1301	4.88306	7.93593
NM_009906	12751	Tpp1	tripeptidyl peptidase I	chr7:105744816-105752235	3553	5675	5897	8214	7087	7854	6531	5729	7715	7236	5716	7038	5958	49.5327	48.3065	55.3507	46.0395	57.5957	52.0262	44.2536	57.2907	51.273	50.1937	52.7892	49.6684
NM_001329789	12752	Cln3	Mus musculus ceroid lipofuscinosis, neuronal 3, juvenile (Batten, Spielmeyer-Vogt disease) (Cln3), transcript variant 3	chr7:126571207-126583236	2496	52	124	360	64	69	105	44	42	34	76	54	45	0.641968	1.43574	3.44872	0.588044	0.710102	1.18578	0.472997	0.436716	0.336042	0.948827	0.569159	0.524722
NM_009907	12752	Cln3	ceroid lipofuscinosis, neuronal 3, juvenile (Batten, Spielmeyer-Vogt disease), transcript variant 2	chr7:126571207-126583236	2568	542	800	1083	1304	1681	475	1151	1164	1036	718	1015	990	6.54056	9.06067	10.096	11.7163	17.0545	5.22672	12.2968	11.9576	10.1492	8.71248	10.5306	11.4161
NM_001146311	12752	Cln3	ceroid lipofuscinosis, neuronal 3, juvenile (Batten, Spielmeyer-Vogt disease), transcript variant 1	chr7:126571207-126585817	3203	280	168	139	70	163	535	75	124	152	372	172	48	2.70387	1.52267	1.03828	0.50289	1.32112	4.72741	0.634873	1.01692	1.19325	3.62311	1.4273	0.439758
NM_001305222	12753	Clock	circadian locomotor output cycles kaput, transcript variant 3	chr5:76209868-76303502	9603	2110	1955	1782	2085	271	2058	209	2256	2506	2001	294	194	6.81095	5.92304	4.44128	5.01147	0.73275	6.06557	0.596366	6.19605	6.56886	6.50104	0.815774	0.598287
NM_007715	12753	Clock	circadian locomotor output cycles kaput, transcript variant 1	chr5:76209868-76304548	9787	670	870	1185	291	510	700	588	469	498	556	418	961	2.12253	2.58484	2.8979	0.685655	1.35741	2.02415	1.64847	1.26169	1.28008	1.77151	1.13796	2.90636
NM_001289826	12753	Clock	circadian locomotor output cycles kaput, transcript variant 2	chr5:76209868-76304792	9744	1104	1611	1510	1455	3579	1153	3449	2188	938	729	3310	2040	3.51346	4.81108	3.70903	3.44448	9.56853	3.34821	9.71295	5.92279	2.42289	2.33219	9.05226	6.19955
NM_016760	12757	Clta	clathrin, light polypeptide (Lca), transcript variant 3	chr4:44012643-44032846	1134	185	33	195	214	0	0	0	162	146	0	205	143	5.03816	0.82357	4.10769	4.34707	0	0	0	3.74626	3.23115	0	4.81093	3.71564
NM_001080384	12757	Clta	clathrin, light polypeptide (Lca), transcript variant 1	chr4:44012643-44032846	1080	4496	2022	5167	5456	5161	5460	5281	4435	5051	4174	4643	4232	129.078	54.4779	114.538	116.609	124.515	143.101	134.201	108.333	117.753	120.581	114.563	116.059
NM_001080385	12757	Clta	clathrin, light polypeptide (Lca), transcript variant 2	chr4:44012643-44032846	1170	3	0	0	3	26	24	12	0	0	19	0	0	0.075144	0	0	0.057297	0.577077	0.570408	0.278702	0	0	0.485715	0	0
NM_001080386	12757	Clta	clathrin, light polypeptide (Lca), transcript variant 4	chr4:44012643-44032846	1074	374	531	401	428	370	329	539	356	374	335	374	401	10.7978	14.3856	8.92865	9.18708	8.96863	8.64942	13.751	8.74206	8.75321	9.72217	9.26584	11.0442
NM_001290470	12757	Clta	clathrin, light polypeptide (Lca), transcript variant 5	chr4:44012650-44032848	1111	10	2096	3	0	39	8	19	8	3	7	2	95	0.273678	54.8898	0.062906	0	0.907928	0.203009	0.44525	0.182183	0.049584	0.191213	0.039195	2.51524
NM_013492	12759	Clu	clusterin	chr14:65968483-65981548	1811	30901	61595	57768	44544	50733	43968	34732	52929	98587	27749	34344	33417	529.135	990.001	763.782	567.736	729.935	687.209	526.372	771.11	1370.66	478.05	505.428	546.604
NM_001111110	12763	Cmah	cytidine monophospho-N-acetylneuraminic acid hydroxylase, transcript variant 2	chr13:24327404-24477289	9747	0	0	0	0	0	0	0	0	0	0	0	0	0	0	0	0	0	0	0	0	0	0	0	0
NM_001284519	12763	Cmah	cytidine monophospho-N-acetylneuraminic acid hydroxylase, transcript variant 3	chr13:24327404-24477289	9909	48	62	9	42	38	63	52	53	42	35	60	45	0.14985	0.181721	0.021175	0.097099	0.099912	0.177569	0.14395	0.138855	0.10652	0.110171	0.159492	0.133938
NM_001284520	12763	Cmah	cytidine monophospho-N-acetylneuraminic acid hydroxylase, transcript variant 4	chr13:24415122-24477289	9264	0	0	5	0	0	0	0	0	0	0	0	0	0	0	0.010652	0	0	0	0	0	0	0	0	0
NM_007717	12763	Cmah	cytidine monophospho-N-acetylneuraminic acid hydroxylase, transcript variant 1	chr13:24415122-24477289	9402	0	0	62	0	0	0	0	0	0	0	0	0	0	0	0.157437	0	0	0	0	0	0	0	0	0
NM_009908	12764	Cmas	cytidine monophospho-N-acetylneuraminic acid synthetase	chr6:142756686-142775714	1760	1557	1298	1779	2019	1534	1369	1396	1715	1759	1291	1706	1538	27.4219	21.4649	24.2011	26.4736	22.6963	22.009	21.767	25.7073	25.1577	22.8841	25.8231	25.8712
NM_009909	12765	Cxcr2	chemokine (C-X-C motif) receptor 2	chr1:74153994-74161246	3043	8	12	18	0	0	14	10	12	0	0	5	0	0.081529	0.112703	0.141248	0	0	0.129398	0.087873	0.104046	0	0	0.035034	0
NM_009910	12766	Cxcr3	chemokine (C-X-C motif) receptor 3	chrX:101731535-101734147	1609	34	33	56	57	28	36	37	40	14	42	24	58	0.637752	0.588937	0.825267	0.81033	0.453121	0.631926	0.61409	0.65235	0.218925	0.812112	0.397385	1.05855
NM_009911	12767	Cxcr4	chemokine (C-X-C motif) receptor 4	chr1:128588199-128592299	1814	183	375	433	291	224	371	318	423	310	192	227	226	3.12478	6.00865	5.70456	3.69381	3.21332	5.78881	4.79661	6.14314	4.29433	3.29447	3.33187	3.68001
NM_009912	12768	Ccr1	chemokine (C-C motif) receptor 1	chr9:123962126-123968692	2831	88	109	147	130	78	182	76	92	111	64	68	71	0.963541	1.12022	1.23788	1.05697	0.717188	1.81716	0.736528	0.850781	0.986517	0.705222	0.633752	0.741904
NM_009913	12769	Ccr9	chemokine (C-C motif) receptor 9, transcript variant 2	chr9:123767211-123783457	4324	0	0	0	0	0	0	0	0	0	0	0	0	0	0	0	0	0	0	0	0	0	0	0	0
NM_001166625	12769	Ccr9	chemokine (C-C motif) receptor 9, transcript variant 1	chr9:123767211-123783457	4392	6	11	11	4	0	6	12	12	4	15	11	2	0.042365	0.066275	0.054519	0.021022	0	0.038669	0.07499	0.072089	0.022875	0.105924	0.060684	0.013423
NM_007718	12770	Ccr1l1	chemokine (C-C motif) receptor 1-like 1	chr9:123976949-123978408	1460	4	7	7	7	7	7	7	5	2	6	11	5	0.084963	0.136796	0.098402	0.102686	0.107082	0.116326	0.120983	0.074791	0.034491	0.127796	0.190142	0.089397
NM_009914	12771	Ccr3	chemokine (C-C motif) receptor 3	chr9:124021971-124031689	3273	16	0	17	27	6	3	14	8	19	22	12	13	0.151505	0	0.117052	0.190345	0.047767	0.025859	0.117317	0.064251	0.145859	0.209621	0.097637	0.117571
NM_009915	12772	Ccr2	chemokine (C-C motif) receptor 2	chr9:124102183-124109140	3589	282	366	604	472	157	280	259	570	315	258	357	359	2.43582	2.96407	4.02657	3.03202	1.13454	2.20349	1.977	4.18747	2.20703	2.23996	2.6441	2.95741
NM_009916	12773	Ccr4	chemokine (C-C motif) receptor 4	chr9:114490316-114496544	2787	4	0	8	2	6	0	0	4	0	2	0	6	0.040083	0	0.068732	0.016483	0.056096	0	0	0.034118	0	0.022279	0	0.06367
NM_009917	12774	Ccr5	chemokine (C-C motif) receptor 5	chr9:124121543-124127183	2926	177	242	354	271	171	245	178	334	226	162	175	249	1.8727	2.40132	2.89047	2.13403	1.51731	2.36163	1.66164	3.00377	1.93615	1.71901	1.58597	2.51968
NM_001301713	12775	Ccr7	chemokine (C-C motif) receptor 7, transcript variant 2	chr11:99144199-99155077	1925	0	0	1	0	0	0	7	10	0	0	0	6	0	0	0.002027	0	0	0	0.086394	0.13333	0	0	0	0.087457
NM_007719	12775	Ccr7	chemokine (C-C motif) receptor 7, transcript variant 1	chr11:99144199-99155077	1975	5	34	35	14	6	17	20	11	28	24	12	1	0.062808	0.486364	0.418757	0.163507	0.079159	0.243361	0.277663	0.1367	0.356836	0.371474	0.161805	0.004752
NM_007720	12776	Ccr8	chemokine (C-C motif) receptor 8	chr9:120092133-120094906	1156	0	2	0	0	0	0	0	0	2	0	0	0	0	0.05036	0	0	0	0	0	0	0.031237	0	0	0
NM_007721	12777	Ccr10	chemokine (C-C motif) receptor 10	chr11:101172998-101175443	1725	13	6	7	8	10	14	5	13	9	6	0	5	0.233532	0.099313	0.083423	0.10652	0.150904	0.229566	0.063644	0.183544	0.117059	0.108521	0	0.068692
NM_007722	12778	Ackr3	atypical chemokine receptor 3, transcript variant 2	chr1:90203980-90215722	2036	802	779	1030	1125	1277	736	659	757	838	741	989	742	12.2033	11.1338	12.1051	12.7489	16.3375	10.2215	8.87821	9.80196	10.3546	11.3417	12.9383	10.7916
NM_001271607	12778	Ackr3	atypical chemokine receptor 3, transcript variant 1	chr1:90203980-90215722	2319	24	43	48	58	79	58	143	161	87	56	36	178	0.308926	0.52791	0.492447	0.57527	0.88035	0.697335	1.68579	1.82876	0.941127	0.747929	0.407124	2.26795
NM_013806	12780	Abcc2	ATP-binding cassette, sub-family C (CFTR/MRP), member 2	chr19:43782308-43838218	5389	21	83	83	124	98	24	27	53	78	76	54	59	0.11965	0.445855	0.365934	0.528939	0.473758	0.125853	0.134985	0.258469	0.364415	0.438344	0.263388	0.324177
NM_001347325	12785	Cnbp	Mus musculus cellular nucleic acid binding protein (Cnbp), transcript variant 4	chr6:87842615-87851106	2175	1406	1639	2102	2127	1865	1754	1506	1591	1843	1503	1530	1587	20.0387	21.9259	23.1307	22.5651	22.3355	22.8251	19.003	19.2947	21.3243	21.5589	18.7392	21.6146
NM_001109745	12785	Cnbp	cellular nucleic acid binding protein, transcript variant 2	chr6:87842615-87851106	2157	616	710	1195	825	1201	723	868	816	1033	676	660	683	8.84663	9.57339	13.2574	8.82032	14.503	9.48644	11.0408	9.97296	12.0549	9.76829	8.15045	9.37139
NM_001109746	12785	Cnbp	cellular nucleic acid binding protein, transcript variant 3	chr6:87842615-87851106	2154	901	1246	1658	1281	1516	1246	1251	1196	1445	987	1177	1112	12.9669	16.8247	18.4228	13.7217	18.3296	16.3623	15.9373	14.649	16.887	14.2927	14.5526	15.2801
NM_013493	12785	Cnbp	cellular nucleic acid binding protein, transcript variant 1	chr6:87842615-87851106	2178	807	908	1247	1068	1408	987	1132	972	1100	835	890	948	11.4902	12.1319	13.6993	11.3187	16.8439	12.8174	14.2623	11.7716	12.7083	11.9556	10.8815	12.8818
NM_007723	12788	Cnga1	cyclic nucleotide gated channel alpha 1	chr5:72603697-72642752	2738	55	80	112	107	68	54	101	77	61	96	82	110	0.620369	0.846704	0.973062	0.89851	0.6428	0.549355	1.00372	0.732462	0.560773	1.09089	0.791461	1.18681
NM_007724	12789	Cnga2	cyclic nucleotide gated channel alpha 2	chrX:71991849-72010218	3064	7	5	14	8	12	0	2	21	7	12	16	10	0.070849	0.0475	0.10933	0.060119	0.101965	0	0.017827	0.172222	0.049305	0.122092	0.134354	0.096587
NM_001282010	12790	Cnga3	cyclic nucleotide gated channel alpha 3, transcript variant 1	chr1:37218278-37263384	3609	0	0	0	0	0	0	0	0	0	0	0	0	0	0	0	0	0	0	0	0	0	0	0	0
NM_009918	12790	Cnga3	cyclic nucleotide gated channel alpha 3, transcript variant 2	chr1:37219205-37263384	3554	0	0	0	0	0	0	0	0	0	0	0	0	0	0	0	0	0	0	0	0	0	0	0	0
NM_009919	12793	Cnih1	cornichon family AMPA receptor auxiliary protein 1	chr14:46775568-46788357	1483	3365	3611	4080	4953	3642	3981	3816	4052	4033	3025	4282	3792	70.3478	70.8718	65.8749	77.0895	63.9817	75.9807	70.6189	72.0802	68.4591	63.6246	76.9545	75.7271
NM_009920	12794	Cnih2	cornichon family AMPA receptor auxiliary protein 2, transcript variant 1	chr19:5092868-5098521	1343	114	114	167	307	271	99	169	177	264	206	146	202	2.61678	2.46932	2.96711	5.2714	5.25699	2.07406	3.45366	3.46215	4.93827	4.77321	2.89182	4.43988
NM_001302333	12794	Cnih2	cornichon family AMPA receptor auxiliary protein 2, transcript variant 2	chr19:5092868-5098521	1369	20	12	64	12	16	7	2	1	44	59	8	3	0.442131	0.251387	1.1157	0.194873	0.302036	0.140227	0.027923	0.003435	0.792448	1.32708	0.14786	0.043749
NM_013807	12795	Plk3	polo-like kinase 3, transcript variant 1	chr4:117128655-117133963	2378	112	166	149	133	105	158	108	139	202	105	177	84	1.44884	2.02988	1.49276	1.28965	1.14358	1.87558	1.23714	1.534	2.13143	1.37106	1.9732	1.04345
NM_001313916	12795	Plk3	polo-like kinase 3, transcript variant 2	chr4:117128655-117133963	2327	0	0	7	0	0	0	0	0	47	2	0	0	0	0	0.068359	0	0	0	0	0	0.507377	0.014234	0	0
NM_009921	12796	Camp	cathelicidin antimicrobial peptide	chr9:109847377-109849456	599	0	3	12	0	0	0	0	0	0	0	0	0	0	0.097189	0.479294	0	0	0	0	0	0	0	0	0
NM_009922	12797	Cnn1	calponin 1	chr9:22099253-22109221	1987	1348	1173	1576	2248	1629	969	1185	2423	1812	1372	1533	1723	21.0255	17.1835	18.9806	26.1106	21.3557	13.7947	16.365	32.1631	22.9572	21.5281	20.5515	25.6737
NM_007725	12798	Cnn2	calponin 2	chr10:79988600-79995400	1782	2605	2607	2914	3138	1458	2306	2280	2913	3635	2109	3058	2326	45.3232	42.5755	39.1474	40.6368	21.31	36.624	35.1024	43.126	51.3514	36.9156	45.7295	38.661
NM_009923	12799	Cnp	2',3'-cyclic nucleotide 3' phosphodiesterase, transcript variant 2	chr11:100574939-100581739	2333	966	760	1129	1118	1035	1186	974	894	740	958	837	797	12.839	9.48058	11.5811	11.0574	11.5517	14.3825	11.4566	10.1093	7.97683	12.8078	9.55661	10.1083
NM_001146318	12799	Cnp	2',3'-cyclic nucleotide 3' phosphodiesterase, transcript variant 1	chr11:100575891-100581739	2548	21	38	19	30	20	21	28	14	28	22	14	23	0.249195	0.423225	0.169326	0.266776	0.198274	0.229947	0.295275	0.135074	0.275231	0.259685	0.142002	0.266493
NM_007726	12801	Cnr1	cannabinoid receptor 1 (brain)	chr4:33924632-33948831	5807	120	84	105	75	106	110	113	78	87	61	110	46	0.63672	0.420016	0.429032	0.297649	0.472702	0.532359	0.533853	0.353633	0.376279	0.324177	0.501685	0.231833
NM_009924	12802	Cnr2	cannabinoid receptor 2 (macrophage), transcript variant 1	chr4:135895189-135920219	4084	21	21	48	44	11	44	20	38	10	22	25	34	0.159387	0.149604	0.281018	0.24863	0.070119	0.304617	0.134077	0.245369	0.06153	0.167994	0.156625	0.24662
NM_001305278	12802	Cnr2	cannabinoid receptor 2 (macrophage), transcript variant 2	chr4:135911680-135920219	3906	2	0	0	0	0	0	0	0	0	0	0	0	0.015529	0	0	0	0	0	0	0	0	0	0	0
NM_170786	12803	Cntf	ciliary neurotrophic factor	chr19:12763528-12765632	1205	64	36	103	123	124	105	60	77	64	26	87	76	1.63096	0.866665	2.03327	2.35319	2.674	2.44927	1.35557	1.68164	1.32459	0.659534	1.91177	1.85556
NM_001136056	12804	Cntfr	ciliary neurotrophic factor receptor, transcript variant 2	chr4:41657498-41695453	2006	215	227	292	227	261	377	276	230	148	221	217	185	3.32076	3.29255	3.47522	2.60997	3.38778	5.30849	3.77275	3.01485	1.85122	3.43219	2.87169	2.71814
NM_016673	12804	Cntfr	ciliary neurotrophic factor receptor, transcript variant 1	chr4:41657498-41697091	1977	0	0	0	0	0	0	0	0	0	0	0	0	0	0	0	0	0	0	0	0	0	0	0	0
NM_001159648	12805	Cntn1	contactin 1, transcript variant 3	chr15:92051165-92341967	5671	0	0	0	0	0	0	0	0	0	0	0	0	0	0	0	0	0	0	0	0	0	0	0	0
NM_007727	12805	Cntn1	contactin 1, transcript variant 2	chr15:92128128-92341967	5720	0	0	0	0	0	0	0	27	0	0	0	0	0	0	0	0	0	0	0	0.124496	0	0	0	0
NM_001159647	12805	Cntn1	contactin 1, transcript variant 1	chr15:92161357-92341967	5817	10	16	23	27	18	6	5	0	6	10	22	20	0.053312	0.07506	0.090559	0.1071	0.08054	0.029196	0.018873	0	0.025971	0.053636	0.100709	0.101801
NM_001146323	12807	Hps3	Hermansky-Pudlak syndrome 3, transcript variant 2	chr3:19995945-20035310	3615	75	73	0	0	0	0	0	0	81	119	148	0	0.63693	0.583999	0	0	0	0	0	0	0.558272	1.0189	1.09095	0
NM_080634	12807	Hps3	Hermansky-Pudlak syndrome 3, transcript variant 1	chr3:19995945-20035310	4011	740	907	1242	1230	1047	1116	970	927	893	717	909	993	5.71396	6.57971	7.41043	7.07607	6.79564	7.86994	6.63147	6.09227	5.60449	5.57364	6.03894	7.32835
NM_001146324	12807	Hps3	Hermansky-Pudlak syndrome 3, transcript variant 3	chr3:20015221-20035310	2335	57	59	35	124	57	27	22	123	85	40	36	25	0.749421	0.725589	0.355287	1.21832	0.625536	0.324192	0.247341	1.38609	0.913508	0.533154	0.410722	0.311936
NM_001282994	12808	Cobl	cordon-bleu WH2 repeat, transcript variant 3	chr11:12236676-12412140	5449	0	0	0	0	0	0	0	0	0	0	0	0	0	0	0	0	0	0	0	0	0	0	0	0
NM_172496	12808	Cobl	cordon-bleu WH2 repeat, transcript variant 1	chr11:12236676-12464960	5618	329	438	374	407	583	328	518	348	506	31	437	364	1.81177	2.26693	1.59148	1.66958	2.70038	1.65003	2.5295	1.6304	2.26751	0.166972	2.07276	1.91724
NM_001282993	12808	Cobl	cordon-bleu WH2 repeat, transcript variant 2	chr11:12236676-12464960	5543	2	4	2	6	2	116	174	8	10	360	3	0	0.009435	0.017598	0.00596	0.021087	0.007784	0.588479	0.857154	0.035721	0.043362	2.02507	0.013184	0
NM_001198835	12810	Coch	cochlin, transcript variant 2	chr12:51593341-51605773	2484	211	304	517	514	863	547	363	495	168	402	219	189	2.63127	3.55806	4.97805	4.76726	9.0493	6.22585	4.00604	5.25552	1.69621	5.03754	2.34323	2.24389
NM_007728	12810	Coch	cochlin, transcript variant 1	chr12:51593341-51605773	2683	122	61	171	43	49	181	29	56	60	180	76	163	1.40773	0.659745	1.52102	0.361519	0.469704	1.90706	0.293302	0.541975	0.560068	2.08489	0.749133	1.79409
NM_016706	12812	Coil	coilin	chr11:88973935-88991613	2607	682	631	836	864	813	725	763	785	697	679	748	690	8.10382	7.03971	7.67186	7.64947	8.11892	7.86426	8.03023	7.93587	6.72312	8.12585	7.64658	7.83307
NM_009925	12813	Col10a1	collagen, type X, alpha 1	chr10:34389981-34397085	3130	9	15	9	9	26	10	4	20	8	16	9	9	0.079263	0.138943	0.0612	0.058997	0.211088	0.089449	0.035075	0.163166	0.064195	0.155442	0.068121	0.085179
NM_007729	12814	Col11a1	collagen, type XI, alpha 1	chr3:114030540-114220756	7705	2757	2093	3112	3135	3867	4304	3326	3712	3361	4167	2945	2530	11.0938	7.90489	9.66977	9.38886	13.0759	15.8112	11.845	12.709	10.9816	16.8704	10.1849	9.72623
NM_001317722	12815	Col11a2	collagen, type XI, alpha 2, transcript variant 1	chr17:34039138-34066684	6541	98	147	137	89	107	88	98	115	180	98	133	86	0.462037	0.649913	0.498996	0.311801	0.425694	0.380473	0.407195	0.460429	0.692176	0.465714	0.540135	0.387628
NM_009926	12815	Col11a2	collagen, type XI, alpha 2, transcript variant 2	chr17:34039138-34066684	6346	0	0	0	0	0	0	0	0	0	0	0	0	0	0	0	0	0	0	0	0	0	0	0	0
NM_001290308	12816	Col12a1	collagen, type XII, alpha 1	chr9:79598987-79718722	11719	1056	1599	2851	1662	1660	1264	1289	1825	1316	1253	1625	1354	2.79315	3.97162	5.82507	3.27264	3.69057	3.05294	3.01666	4.10731	2.82573	3.33589	3.69536	3.42133
NM_001304757	12817	Col13a1	collagen, type XIII, alpha 1, transcript variant 2	chr10:61838234-61979108	2972	28	54	64	7	40	49	25	13	60	45	96	60	0.285821	0.523046	0.512088	0.050408	0.343781	0.464811	0.222125	0.11529	0.507795	0.468815	0.85559	0.588146
NM_007731	12817	Col13a1	collagen, type XIII, alpha 1, transcript variant 1	chr10:61838234-61979108	3164	132	64	28	108	49	14	79	86	124	67	42	55	1.28417	0.582836	0.206645	0.786214	0.401996	0.117308	0.677236	0.708972	0.982156	0.657324	0.352744	0.506165
NM_181277	12818	Col14a1	collagen, type XIV, alpha 1	chr15:55307750-55520803	6448	329	254	212	278	217	138	216	311	282	160	175	199	1.58087	1.146	0.786872	0.991764	0.875488	0.602585	0.916344	1.27104	1.09812	0.77158	0.722818	0.911017
NM_009928	12819	Col15a1	collagen, type XV, alpha 1	chr4:47208012-47313165	5319	2749	2878	3136	2359	833	1843	2045	3244	4130	1372	2195	1975	16.0239	15.7462	14.1162	10.2339	4.07684	9.80593	10.5494	16.0894	19.549	8.04385	10.9938	10.9942
NM_007732	12821	Col17a1	collagen, type XVII, alpha 1, transcript variant 2	chr19:47646341-47692042	5428	0	0	0	0	0	0	0	0	0	3	0	0	0	0	0	0	0	0	0	0	0	0.014122	0	0
NM_001290825	12821	Col17a1	collagen, type XVII, alpha 1, transcript variant 1	chr19:47646341-47692042	5539	25	18	22	58	58	37	25	26	23	44	27	40	0.13559	0.089337	0.091466	0.237657	0.272449	0.184061	0.123584	0.123707	0.104461	0.244097	0.125892	0.213151
NM_001109991	12822	Col18a1	collagen, type XVIII, alpha 1, transcript variant 1	chr10:77052179-77113705	5628	151	251	87	12	199	190	397	323	197	247	160	208	0.826675	1.29478	0.36679	0.048839	0.916778	0.950622	1.93249	1.512	0.87689	1.36402	0.756089	1.09346
NM_009929	12822	Col18a1	collagen, type XVIII, alpha 1, transcript variant 2	chr10:77052179-77166530	5044	4315	3576	4206	3709	2144	3537	2655	4218	4121	2175	3695	2839	26.525	20.6348	19.9657	16.9715	11.0748	19.8447	14.4453	22.0631	20.5676	13.4482	19.5234	16.672
NM_007733	12823	Col19a1	collagen, type XIX, alpha 1	chr1:24257683-24587437	10542	8	6	0	2	0	5	4	0	2	4	6	0	0.023388	0.016567	0	0.004379	0	0.01074	0.010388	0	0.004777	0.01178	0.015169	0
NM_031163	12824	Col2a1	collagen, type II, alpha 1, transcript variant 1	chr15:97975602-98004724	5133	2	0	0	0	5	0	0	0	0	0	4	2	0.011964	0	0	0	0.025382	0	0	0	0	0	0.020769	0.011542
NM_001113515	12824	Col2a1	collagen, type II, alpha 1, transcript variant 2	chr15:97975602-98004724	4929	0	0	0	0	0	0	0	0	0	0	0	0	0	0	0	0	0	0	0	0	0	0	0	0
NM_009930	12825	Col3a1	collagen, type III, alpha 1	chr1:45311538-45349706	5564	26052	23096	44602	27998	19063	29031	23951	31057	32132	21764	25022	22158	145.201	120.824	191.941	116.151	89.2701	147.69	118.142	147.27	145.402	122.036	119.856	117.972
NM_009931	12826	Col4a1	collagen, type IV, alpha 1, transcript variant 1	chr8:11198423-11312826	6615	20073	16347	23220	16224	11703	13258	16348	21764	30998	11157	19188	13475	94.1012	71.9313	84.0495	56.6104	46.0946	56.7285	67.8273	86.8042	117.985	52.6223	77.309	60.3403
NR_133670	12826	Col4a1	collagen, type IV, alpha 1, transcript variant 2	chr8:11198423-11312826	6632	19	7	3	6	7	13	7	2	16	9	7	5	0.085323	0.029121	0.007448	0.019473	0.025502	0.054056	0.025184	0.00664	0.059709	0.039217	0.024783	0.018616
NM_009932	12827	Col4a2	collagen, type IV, alpha 2	chr8:11312805-11449287	6450	12891	11908	13821	11643	7125	9170	9220	12529	17703	7456	10279	9379	61.9764	53.7384	51.3065	41.6635	28.7806	40.2384	39.2297	51.2507	69.103	36.0619	42.4733	43.0748
NM_007734	12828	Col4a3	collagen, type IV, alpha 3	chr1:82586921-82722059	8609	410	507	885	705	812	635	585	615	375	677	492	589	1.47687	1.71264	2.45942	1.88853	2.45584	2.08681	1.86247	1.88264	1.09512	2.45215	1.5222	2.02601
NM_007735	12829	Col4a4	collagen, type IV, alpha 4	chr1:82450723-82586849	7808	790	890	1552	1113	1253	1003	1065	1158	590	1305	724	960	3.13679	3.31697	4.75896	3.28987	4.17891	3.63473	3.74311	3.91171	1.90206	5.21333	2.47027	3.6396
NM_001163155	12830	Col4a5	collagen, type IV, alpha 5, transcript variant 1	chrX:141475419-141689235	6491	3853	3399	4684	4291	5230	3741	3846	4109	4367	3837	4850	3565	18.4064	15.2406	17.2752	15.258	20.9931	16.3137	16.2613	16.7015	16.9359	18.4397	19.9133	16.2657
NM_007736	12830	Col4a5	collagen, type IV, alpha 5, transcript variant 2	chrX:141475419-141689235	6319	413	0	0	120	309	486	533	506	439	275	243	111	2.02473	0	0	0.436868	1.27329	2.1768	2.31287	2.11054	1.74815	1.35613	1.02408	0.518846
NM_015734	12831	Col5a1	collagen, type V, alpha 1	chr2:27886425-28039510	8402	3765	3518	4416	3770	2104	2916	3034	3641	4977	2586	3271	3081	13.8933	12.1865	12.5844	10.3551	6.52248	9.82278	9.9084	11.4306	14.9131	9.59933	10.374	10.862
NM_007737	12832	Col5a2	collagen, type V, alpha 2	chr1:45374331-45503282	6615	2666	3655	5542	3459	2885	3191	2732	4409	4680	2446	3002	2881	12.4938	16.0797	20.0593	12.0674	11.3603	13.6543	11.335	17.584	17.8125	11.5355	12.095	12.9016
NM_009933	12833	Col6a1	collagen, type VI, alpha 1	chr10:76708792-76726044	3976	18242	11989	19685	20021	13811	14632	12713	17952	17248	10740	18462	15559	142.277	87.7649	118.546	116.226	90.5053	104.162	87.7576	119.125	109.224	84.2715	123.755	115.921
NM_146007	12834	Col6a2	collagen, type VI, alpha 2	chr10:76595756-76623404	3729	7614	4832	8279	8916	6388	5912	5242	7895	6599	4128	7917	8030	63.3177	37.7103	53.1553	55.1846	44.6327	44.8701	38.5821	55.8543	44.5558	34.5322	56.5843	63.7875
NM_001347207	12834	Col6a2	Mus musculus collagen, type VI, alpha 2 (Col6a2), transcript variant 2	chr10:76597835-76623630	4958	338	395	464	1520	373	550	640	563	250	184	367	480	2.11111	2.31542	2.24028	7.07556	1.95738	3.13738	3.53904	2.9912	1.26863	1.15291	1.96774	2.86267
NM_001243009	12835	Col6a3	collagen, type VI, alpha 3, transcript variant 2	chr1:90766860-90843971	9020	4253	369	2262	3392	1557	3136	1147	3617	2078	2357	1094	1910	14.6201	1.18905	6.00344	8.67782	4.49551	9.83904	3.48917	10.5781	5.80047	8.15076	3.23	6.27081
NM_001243008	12835	Col6a3	collagen, type VI, alpha 3, transcript variant 1	chr1:90766860-90843971	10841	597	4317	7888	4575	3412	1407	3890	2993	5332	3991	5166	4556	1.70688	11.591	17.4209	9.73943	8.19885	3.67172	9.84703	7.28303	12.3828	11.4844	12.6989	12.4489
NM_007738	12836	Col7a1	collagen, type VII, alpha 1	chr9:108953745-108984875	9198	108	499	415	319	131	140	174	395	878	133	222	269	0.36095	1.57904	1.07957	0.798654	0.369642	0.429045	0.517484	1.13296	2.40177	0.448563	0.641217	0.864909
NM_007739	12837	Col8a1	collagen, type VIII, alpha 1	chr16:57624256-57754737	5110	262	549	348	256	133	158	178	442	453	77	277	252	1.58642	3.12259	1.62603	1.15437	0.676471	0.872468	0.954623	2.28111	2.22876	0.465843	1.4415	1.45761
NM_007740	12839	Col9a1	collagen, type IX, alpha 1, transcript variant 1	chr1:24177610-24252738	3888	0	0	0	0	3	0	0	4	0	0	0	0	0	0	0	0	0.013404	0	0	0.026472	0	0	0	0
NM_001290691	12839	Col9a1	collagen, type IX, alpha 1, transcript variant 2	chr1:24195203-24252738	3097	0	0	0	0	0	0	0	0	0	0	0	0	0	0	0	0	0	0	0	0	0	0	0	0
NM_007741	12840	Col9a2	collagen, type IX, alpha 2	chr4:121039566-121055325	2746	1752	1463	3230	2273	2272	1905	2464	1775	989	3799	1772	1891	19.7753	15.4992	28.1567	19.1065	21.5566	19.6302	24.6236	17.047	9.06434	43.1529	17.1949	20.3928
NM_009936	12841	Col9a3	collagen, type IX, alpha 3	chr2:180598222-180622185	2846	62	47	112	72	83	106	62	65	87	72	113	86	0.668464	0.474633	0.938135	0.577935	0.755532	1.04941	0.594374	0.59865	0.767719	0.783943	1.05327	0.893302
NM_007742	12842	Col1a1	collagen, type I, alpha 1	chr11:94936224-94953042	5930	4722	6536	8295	6257	2887	6637	6427	6343	6247	3577	4629	5114	24.6902	32.0804	33.4903	24.3527	12.6838	31.6795	29.7448	28.2195	26.5216	18.8175	20.8015	25.5467
NM_007743	12843	Col1a2	collagen, type I, alpha 2	chr6:4505618-4541543	5222	12476	12992	22516	17393	11111	15588	16323	15893	15388	11987	13132	13618	74.0903	72.417	103.241	76.8801	55.4369	84.4897	85.7885	80.2999	74.193	71.6138	67.0208	77.2473
NM_016685	12845	Comp	cartilage oligomeric matrix protein	chr8:70373548-70382066	2426	75	78	562	150	462	64	102	310	315	549	229	152	0.951256	0.927679	5.54423	1.42035	4.9528	0.746502	1.15369	3.37012	3.26393	7.05781	2.51	1.84927
NM_001111063	12846	Comt	catechol-O-methyltransferase, transcript variant 3	chr16:18406882-18413494	1982	4	5	8	17	16	7	10	9	16	14	10	7	0.062286	0.069884	0.085631	0.196299	0.198816	0.098278	0.133693	0.10769	0.202162	0.214621	0.123546	0.103433
NM_001111062	12846	Comt	catechol-O-methyltransferase, transcript variant 1	chr16:18406882-18426716	2171	664	656	818	839	675	739	1312	662	747	755	713	552	9.48456	8.78543	9.01841	8.91265	8.10132	9.62231	16.5862	8.03912	8.65466	10.8493	8.75056	7.52298
NM_007744	12846	Comt	catechol-O-methyltransferase, transcript variant 2	chr16:18406882-18426716	2114	397	286	508	520	326	351	572	382	320	308	325	391	5.82223	3.93331	5.74839	5.67556	4.0137	4.69811	7.41866	4.75978	3.81092	4.53293	4.08535	5.47655
NM_009938	12847	Copa	coatomer protein complex subunit alpha	chr1:172082529-172122332	4629	13058	15558	18634	18891	17484	13076	14073	15930	17398	15185	15058	14472	87.4763	97.8308	96.3851	94.1978	98.4134	79.9574	83.4413	90.7934	94.6303	102.345	86.6967	92.6115
NM_001285507	12848	Cops2	COP9 signalosome subunit 2, transcript variant 1	chr2:125830302-125859082	3337	2606	2719	2751	4039	2722	2790	3190	3415	3056	1930	4241	2777	24.2112	23.7094	19.7372	27.9359	21.2538	23.6606	26.2317	26.9948	23.0581	18.036	33.8667	24.6492
NM_001285513	12848	Cops2	COP9 signalosome subunit 2, transcript variant 4	chr2:125830302-125859082	3128	55	169	75	59	90	68	79	51	80	57	108	107	0.536298	1.57175	0.573325	0.434356	0.748015	0.607262	0.689065	0.425575	0.64055	0.561445	0.916819	1.01193
NM_001285512	12848	Cops2	COP9 signalosome subunit 2, transcript variant 3	chr2:125830302-125859082	3364	0	273	294	212	212	2	363	292	3	214	188	244	0	2.36169	2.0865	1.44843	1.63739	0.009255	2.96152	2.28255	0.021011	1.98163	1.48736	2.14218
NM_009939	12848	Cops2	COP9 signalosome subunit 2, transcript variant 2	chr2:125830302-125859082	3316	4994	4252	4830	6138	4842	4943	3504	4445	4501	3414	4640	5016	46.6967	37.3215	34.8722	42.7252	38.0463	42.1929	28.9943	35.3642	34.1762	32.1137	37.2884	44.8034
NM_001304758	12850	Coq7	demethyl-Q 7, transcript variant 2	chr7:118509659-118533356	1270	0	0	0	0	0	0	0	0	3	0	3	0	0	0	0	0	0	0	0	0	0.04117	0	0.057215	0
NM_009940	12850	Coq7	demethyl-Q 7, transcript variant 1	chr7:118525062-118533356	914	539	686	845	1125	850	688	717	719	838	700	795	788	18.2592	21.8243	22.1365	28.387	24.2193	21.2959	21.5029	20.7268	23.0823	23.8912	23.1815	25.5159
NM_007745	12854	Cort	cortistatin	chr4:149125034-149126763	677	6	0	2	0	0	2	4	7	3	9	0	6	0.264866	0	0.049843	0	0	0.053418	0.133767	0.251561	0.093221	0.373522	0	0.259524
NM_001017429	12856	Cox17	cytochrome c oxidase assembly protein 17	chr16:38346999-38352763	436	1523	1432	1940	2446	1575	1974	1521	1769	1742	1193	1875	1758	108.277	95.5614	106.492	129.482	94.1176	128.1	95.7247	107.006	100.576	85.3442	114.586	119.423
NM_009941	12857	Cox4i1	cytochrome c oxidase subunit IV isoform 1, transcript variant 1	chr8:120668225-120674209	744	9833	8994	12372	14029	11069	12144	11967	10270	11949	9149	10538	10367	409.826	351.854	398.166	435.222	387.648	462	441.431	364.204	404.363	383.66	377.501	412.748
NM_001293559	12857	Cox4i1	cytochrome c oxidase subunit IV isoform 1, transcript variant 2	chr8:120668320-120674209	669	187	124	80	236	163	106	179	107	267	85	225	179	8.63681	5.38367	2.83475	8.11551	6.3336	4.46286	7.30888	4.20648	10.017	3.95734	8.96083	7.90134
NM_007747	12858	Cox5a	cytochrome c oxidase subunit Va	chr9:57521232-57532426	692	2124	2355	2720	3211	1924	2679	2662	2534	3048	2171	2701	2153	95.1614	99.0504	94.1155	107.104	72.4144	109.557	105.581	96.6072	110.867	97.8715	104.015	92.1263
NM_009942	12859	Cox5b	cytochrome c oxidase subunit Vb	chr1:36691487-36693388	569	3580	4137	4967	5421	4347	4248	4016	3751	4537	3863	4150	4101	195.073	211.602	209.015	219.895	199.029	211.293	193.676	173.901	200.746	211.772	194.349	213.462
NM_007748	12861	Cox6a1	cytochrome c oxidase subunit VIa polypeptide 1	chr5:115345654-115348955	533	5631	5388	6792	7321	5947	6312	5849	5843	6605	4859	5748	5048	327.6	294.238	305.096	317.024	290.71	335.182	301.139	289.234	311.98	284.375	287.423	280.528
NM_009943	12862	Cox6a2	cytochrome c oxidase subunit VIa polypeptide 2	chr7:128205435-128206366	659	15	10	24	31	11	8	13	10	10	15	16	11	0.693297	0.437765	0.849007	1.07022	0.42491	0.324059	0.524525	0.395218	0.377966	0.678289	0.635886	0.487352
NM_053071	12864	Cox6c	cytochrome c oxidase subunit VIc	chr15:35931976-35938246	503	7307	7629	10114	13310	9786	9296	8678	8687	8154	6491	9874	9936	450.474	441.463	481.438	610.769	506.9	523.112	473.485	455.623	408.159	402.612	523.159	585.12
NM_009944	12865	Cox7a1	cytochrome c oxidase subunit VIIa 1	chr7:30184171-30186030	366	85	63	107	89	85	99	64	101	57	43	101	65	7.19374	4.97892	6.9367	5.55958	5.98163	7.6408	4.73997	7.23778	3.91785	3.62505	7.28639	5.19408
NM_009945	12866	Cox7a2	cytochrome c oxidase subunit VIIa 2	chr9:79755241-79759853	754	3042	3279	3961	5976	4067	3628	3577	3597	3769	2820	4316	4518	125.096	126.567	125.78	182.926	140.541	136.182	130.188	125.861	125.839	116.674	152.53	177.475
NM_007749	12867	Cox7c	cytochrome c oxidase subunit VIIc	chr13:86044798-86046795	449	4487	4446	5655	7973	5329	5044	4985	5012	5862	4059	6057	5748	309.842	288.199	301.562	409.862	309.244	317.945	304.678	294.512	328.682	282	359.507	379.187
NM_007750	12868	Cox8a	cytochrome c oxidase subunit VIIIa	chr19:7215158-7217616	545	4132	4236	5671	6054	4469	4830	4838	4761	5312	3876	4561	4548	235.065	226.214	249.121	256.406	213.622	250.857	243.633	230.453	245.394	221.885	223.001	247.175
NM_007751	12869	Cox8b	cytochrome c oxidase subunit VIIIb	chr7:140898942-140900446	363	0	0	6	5	6	6	0	6	0	5	5	0	0	0	0.395124	0.254353	0.430689	0.461689	0	0.436107	0	0.3438	0.29369	0
NM_007752	12870	Cp	ceruloplasmin, transcript variant 2	chr3:19957054-19992998	3889	812	673	1205	708	198	883	759	1173	804	585	664	638	6.47473	5.03688	7.41644	4.20176	1.32449	6.42127	5.34966	7.95219	5.20141	4.69031	4.54606	4.85916
NM_001276248	12870	Cp	ceruloplasmin, transcript variant 3	chr3:19957054-20007609	4561	215	249	458	356	180	256	211	477	176	220	274	269	1.45877	1.58689	2.39989	1.79797	1.02617	1.58789	1.26472	2.75874	0.970872	1.5045	1.59866	1.7468
NM_001276250	12870	Cp	ceruloplasmin, transcript variant 4	chr3:19957054-20009750	4712	460	601	1185	717	563	531	688	1034	525	370	410	529	3.0268	3.70682	6.02045	3.50976	3.11053	3.18592	4.0066	5.78776	2.80436	2.44873	2.31577	3.32421
NM_007753	12873	Cpa3	carboxypeptidase A3, mast cell	chr3:20215616-20242181	1453	52	55	30	151	20	9	54	114	43	38	53	99	1.10963	1.0925	0.493892	2.39542	0.358306	0.155848	1.01797	2.05929	0.739987	0.814263	0.971815	2.01657
NM_007754	12874	Cpd	carboxypeptidase D	chr11:76777208-76847008	9152	6246	7399	9696	8092	8541	7393	7938	9216	8190	6464	7642	6461	21.1623	23.5298	25.3665	20.4088	24.3155	22.8654	23.8038	26.568	22.5299	22.0358	22.2546	20.9106
NM_013494	12876	Cpe	carboxypeptidase E	chr8:64592551-64693109	2163	40794	43078	49003	47801	52658	53225	45034	49485	43704	33010	46258	36728	584.865	579.71	542.459	510.105	634.335	696.514	571.426	603.61	508.737	476.134	569.983	503.001
NM_001252526	12877	Cpeb1	cytoplasmic polyadenylation element binding protein 1, transcript variant 3	chr7:81347026-81454758	3096	243	39	260	101	418	124	374	160	127	96	155	208	2.42708	0.366587	2.0056	0.749441	3.51338	1.13074	3.31414	1.36058	1.03174	0.961976	1.33407	1.98971
NM_001252525	12877	Cpeb1	cytoplasmic polyadenylation element binding protein 1, transcript variant 1	chr7:81347026-81454758	3114	228	487	312	165	0	239	323	303	176	335	156	227	2.26843	4.54519	2.39287	1.22101	0	2.16632	2.84348	2.56243	1.42059	3.34775	1.3323	2.15816
NM_007755	12877	Cpeb1	cytoplasmic polyadenylation element binding protein 1, transcript variant 2	chr7:81347026-81454758	3111	569	874	727	946	938	1105	530	888	366	679	1120	700	5.6719	8.17401	5.5915	7.01878	7.84962	10.0473	4.66965	7.52746	2.95429	6.80169	9.59209	6.6587
NM_001004455	12879	Cys1	cystin 1, transcript variant 2	chr12:24665838-24681795	1767	12	0	21	0	12	4	0	37	8	0	0	22	0.194351	0	0.27356	0	0.165821	0.055578	0	0.549135	0.103416	0	0	0.364975
NM_001161807	12879	Cys1	cystin 1, transcript variant 3	chr12:24665838-24681795	1807	0	0	0	0	18	7	0	28	0	17	0	25	0	0	0	0	0.251154	0.103307	0	0.40731	0	0.277325	0	0.401939
NM_138686	12879	Cys1	cystin 1, transcript variant 1	chr12:24665838-24681795	1838	21	34	2	51	1	20	31	31	3	17	18	17	0.33964	0.524415	0.020387	0.632168	0.012087	0.295923	0.449644	0.43759	0.02848	0.277104	0.246703	0.267006
NM_007756	12889	Cplx1	complexin 1	chr5:108518554-108550027	2192	22	18	16	20	28	15	14	20	32	10	32	8	0.309426	0.237317	0.174777	0.207896	0.325308	0.188584	0.175172	0.234299	0.367571	0.142194	0.388724	0.100488
NM_009946	12890	Cplx2	complexin 2	chr13:54371349-54383917	4928	1009	1088	1148	1056	918	1090	1191	967	1040	839	1023	723	6.34538	6.42091	5.57483	4.94547	4.85089	6.26077	6.63041	5.17619	5.3106	5.30782	5.52958	4.34584
NM_001136057	12891	Cpne6	copine VI, transcript variant 1	chr14:55510448-55517431	2201	0	0	0	0	0	2	0	5	8	2	0	5	0	0	0	0	0	0.018206	0	0.049493	0.082003	0.026666	0	0.053836
NM_001146183	12891	Cpne6	copine VI, transcript variant 3	chr14:55510448-55517431	2175	0	0	0	0	0	0	0	0	0	0	0	0	0	0	0	0	0	0	0	0	0	0	0	0
NM_009947	12891	Cpne6	copine VI, transcript variant 2	chr14:55511360-55517431	2004	0	0	0	0	0	0	0	0	0	0	1	0	0	0	0	0	0	0	0	0	0	0	0.011531	0
NM_007757	12892	Cpox	coproporphyrinogen oxidase	chr16:58670208-58680389	3184	1005	1309	1672	1627	1551	1341	1452	1672	1581	1414	1470	1356	9.78319	11.9663	12.5722	11.7878	12.6928	11.9199	12.5152	13.8491	12.5001	13.8524	12.3043	12.6103
NM_013495	12894	Cpt1a	carnitine palmitoyltransferase 1a, liver	chr19:3323301-3385733	4301	11424	10849	12190	10567	10463	11821	9422	11699	11615	9208	9553	8349	82.3702	73.4224	67.8602	56.7104	63.3832	77.7953	60.1245	71.7667	67.9939	66.7931	59.1939	57.4994
NM_009948	12895	Cpt1b	carnitine palmitoyltransferase 1b, muscle	chr15:89416405-89425862	2894	41	123	4	134	66	90	22	99	146	10	107	7	0.429644	1.23449	0.026817	1.06536	0.592581	0.873439	0.200669	0.894307	1.26996	0.100732	0.980244	0.064299
NM_009949	12896	Cpt2	carnitine palmitoyltransferase 2	chr4:107903982-107923589	2350	3300	3075	3526	3227	2354	2855	2508	3581	3301	2114	3340	2350	43.5377	38.0869	35.9189	31.6941	26.0994	34.3849	29.291	40.2011	35.3655	28.063	37.8789	29.6181
NM_007758	12902	Cr2	complement receptor 2	chr1:195136811-195176715	6207	3	5	0	8	0	10	3	5	0	8	11	5	0.009992	0.018758	0	0.028756	0	0.045558	0.008844	0.017003	0	0.035186	0.042939	0.01909
NM_013496	12903	Crabp1	cellular retinoic acid binding protein I, transcript variant 1	chr9:54764748-54773110	802	8	0	4	0	3	2	2	4	1	0	0	0	0.308576	0	0.096958	0	0.07849	0.068142	0.044049	0.111398	0.01492	0	0	0
NM_001284507	12903	Crabp1	cellular retinoic acid binding protein I, transcript variant 2	chr9:54764748-54773110	688	0	0	4	0	6	7	4	3	2	0	0	0	0	0	0.130598	0	0.211489	0.24889	0.148118	0.10024	0.055801	0	0	0
NM_007759	12904	Crabp2	cellular retinoic acid binding protein II	chr3:87948693-87953372	900	438	623	667	1201	1875	981	1025	700	994	895	902	914	15.0728	20.1458	17.7266	30.7856	54.2562	30.8512	31.2427	20.512	27.7873	31.0207	26.7048	30.0807
NM_001330138	12905	Cradd	Mus musculus CASP2 and RIPK1 domain containing adaptor with death domain (Cradd), transcript variant 1	chr10:95174740-95323709	1784	88	236	471	539	335	168	276	201	441	415	315	381	1.51811	3.84536	6.31284	6.97184	4.88866	2.65089	4.24316	2.96926	6.22269	7.24664	4.7021	6.32244
NM_001330141	12905	Cradd	Mus musculus CASP2 and RIPK1 domain containing adaptor with death domain (Cradd), transcript variant 4	chr10:95174740-95324137	1676	86	41	0	55	36	60	85	0	0	50	55	66	1.58414	0.696292	0	0.74449	0.553923	0.998848	1.38016	0	0	0.917611	0.85977	1.16053
NM_009950	12905	Cradd	CASP2 and RIPK1 domain containing adaptor with death domain	chr10:95174740-95324137	1696	244	259	361	430	431	367	314	372	428	171	362	306	4.44785	4.43077	5.09214	5.84448	6.61077	6.11906	5.07689	5.78496	6.35044	3.13192	5.68361	5.33577
NM_001330175	12905	Cradd	Mus musculus CASP2 and RIPK1 domain containing adaptor with death domain (Cradd), transcript variant 3	chr10:95174740-95324137	1680	240	124	124	222	231	104	123	279	84	143	218	275	4.42686	2.13765	1.7599	3.03859	3.57469	1.74675	1.99814	4.36797	1.2578	2.64613	3.45616	4.84868
NM_007760	12908	Crat	carnitine acetyltransferase	chr2:30400476-30415748	4393	1332	1242	1483	1395	1200	1316	1259	1233	1416	1127	1205	1165	9.3975	8.22895	8.08291	7.32618	7.11581	8.47808	7.86277	7.39951	8.11022	8.00332	7.30834	7.85237
NM_007761	12909	Crcp	calcitonin gene-related peptide-receptor component protein	chr5:130029306-130060783	1470	808	1039	1091	1243	995	1056	875	886	1083	887	1061	857	17.0341	20.5712	17.7663	19.5086	17.6269	20.3267	16.3334	15.9014	18.5468	18.8069	19.231	17.2611
NM_133828	12912	Creb1	cAMP responsive element binding protein 1, transcript variant A	chr1:64532804-64604548	8379	2296	3259	3273	3184	2648	2049	3258	4170	2348	2572	3133	2428	8.49674	11.3184	9.35258	8.76998	8.23425	6.9186	10.6707	13.1302	7.0546	9.57479	9.96512	8.58155
NM_009952	12912	Creb1	cAMP responsive element binding protein 1, transcript variant B	chr1:64532804-64604548	8421	702	907	678	1076	925	1168	419	268	519	420	872	931	2.58362	3.13306	1.92566	2.94841	2.86109	3.9244	1.3654	0.838656	1.54907	1.55576	2.7587	3.27468
NM_001037726	12912	Creb1	cAMP responsive element binding protein 1, transcript variant C	chr1:64532804-64604548	8257	330	226	372	155	416	221	197	246	640	123	234	196	1.2383	0.794029	1.07836	0.430966	1.31262	0.756396	0.653445	0.785572	1.9493	0.463266	0.753583	0.700917
NM_013497	12913	Creb3	cAMP responsive element binding protein 3	chr4:43562634-43567060	1582	1933	1782	2603	2662	2452	2218	1790	2197	2714	1819	2052	1986	37.8877	32.7755	39.3912	38.8337	40.3725	39.6777	31.0433	36.6264	43.1909	35.8696	34.5598	37.1749
NM_001025432	12914	Crebbp	CREB binding protein	chr16:4084048-4213404	7507	2004	2054	2328	1904	2389	2070	2552	2072	2007	1941	1685	1528	8.27532	7.96139	7.42347	5.85144	8.28964	7.80315	9.32936	7.2791	6.73056	8.06369	5.98157	6.02741
NM_017406	12915	Atf6b	activating transcription factor 6 beta	chr17:34647146-34655074	2566	2056	2407	2683	3556	2590	2022	2865	2243	3161	2474	2593	2608	24.8446	27.3011	25.0333	31.9812	26.2903	22.3024	30.6353	23.0542	31.0153	30.0752	26.9228	30.1026
NM_001311067	12916	Crem	cAMP responsive element modulator, transcript variant 18	chr18:3266354-3281132	2199	7	51	13	39	0	3	10	8	88	3	47	1	0.096804	0.670357	0.131913	0.400085	0	0.038466	0.115792	0.089188	0.997947	0.029655	0.569409	0.007611
NM_001311066	12916	Crem	cAMP responsive element modulator, transcript variant 17	chr18:3266354-3281132	2153	184	153	241	188	126	137	162	356	400	65	322	167	2.63903	2.06236	2.67868	2.00671	1.52341	1.79293	2.06145	4.35837	4.67617	0.935727	3.97565	2.29006
NM_001110854	12916	Crem	cAMP responsive element modulator, transcript variant 10	chr18:3266354-3281747	2029	105	105	43	81	4	68	75	32	401	27	71	34	1.59063	1.49914	0.507241	0.918758	0.039042	0.939243	1.014	0.412545	4.9676	0.405412	0.922448	0.485867
NM_001110855	12916	Crem	cAMP responsive element modulator, transcript variant 11	chr18:3266354-3281747	1993	55	124	96	32	23	88	82	150	330	44	74	57	0.850173	1.80006	1.14538	0.368895	0.290585	1.24942	1.11699	1.97987	4.1633	0.677319	0.983561	0.836683
NM_001110853	12916	Crem	cAMP responsive element modulator, transcript variant 9	chr18:3266354-3299556	2253	0	0	0	0	5	2	10	0	0	0	0	0	0	0	0	0	0.051552	0.016668	0.120804	0	0	0	0	0
NM_001110850	12916	Crem	cAMP responsive element modulator, transcript variant 4	chr18:3266354-3327591	2387	22	30	27	29	23	40	45	27	34	21	30	28	0.273745	0.356869	0.270595	0.277568	0.247894	0.464306	0.51075	0.295294	0.355605	0.270422	0.333152	0.335283
NM_001271506	12916	Crem	cAMP responsive element modulator, transcript variant 15	chr18:3266354-3327591	2723	0	0	31	0	0	5	0	30	16	0	55	0	0	0	0.266269	0	0	0.048075	0	0.286305	0.141154	0	0.530235	0
NM_001271503	12916	Crem	cAMP responsive element modulator, transcript variant 12	chr18:3266354-3327591	2137	25	25	31	33	18	0	21	39	0	14	29	21	0.349391	0.328195	0.33764	0.353103	0.217383	0	0.264561	0.472882	0	0.195705	0.349398	0.277322
NM_013498	12916	Crem	cAMP responsive element modulator, transcript variant 3	chr18:3266354-3327591	2423	26	34	28	46	30	37	54	27	32	23	34	33	0.321916	0.398828	0.276177	0.430176	0.316313	0.424365	0.61156	0.288189	0.329105	0.292643	0.370282	0.394362
NM_001110859	12916	Crem	cAMP responsive element modulator, transcript variant 1	chr18:3266354-3327591	2362	45	32	40	40	32	0	0	46	0	25	63	42	0.589536	0.387788	0.396292	0.388286	0.346014	0	0	0.503806	0	0.327766	0.700197	0.520418
NR_073193	12916	Crem	cAMP responsive element modulator, transcript variant 16	chr18:3266354-3327591	2630	3	4	4	5	2	1	4	34	3	4	1	3	0.029654	0.034663	0.033483	0.039078	0.016214	0.010656	0.032851	0.332431	0.028487	0.038143	0.01011	0.02697
NM_001271505	12916	Crem	cAMP responsive element modulator, transcript variant 14	chr18:3266354-3327591	2612	33	46	37	34	38	1	0	27	89	38	34	33	0.38906	0.507178	0.332686	0.299713	0.378652	0.002008	0	0.263858	0.855701	0.453636	0.343878	0.368756
NM_001110856	12916	Crem	cAMP responsive element modulator, transcript variant 2	chr18:3266354-3327591	2570	31	32	32	48	35	0	38	53	0	25	37	56	0.36268	0.355912	0.296799	0.422818	0.348149	0	0.398364	0.535064	0	0.297446	0.379791	0.636815
NM_001110857	12916	Crem	cAMP responsive element modulator, transcript variant 5	chr18:3266354-3327591	2026	26	27	26	31	20	41	52	38	131	14	17	38	0.395734	0.373845	0.296632	0.341812	0.244945	0.565908	0.691479	0.494537	1.62602	0.203417	0.214018	0.54153
NM_001110858	12916	Crem	cAMP responsive element modulator, transcript variant 6	chr18:3266354-3327591	1990	19	28	25	22	16	29	18	33	65	12	26	18	0.291351	0.409461	0.299347	0.251418	0.208691	0.409904	0.240276	0.427221	0.81248	0.187002	0.343501	0.258482
NM_001271504	12916	Crem	cAMP responsive element modulator, transcript variant 13	chr18:3266354-3327591	2534	28	31	33	42	29	0	32	29	0	23	37	31	0.340393	0.347333	0.305693	0.380341	0.297578	0	0.344984	0.296227	0	0.274375	0.387997	0.352654
NM_001110851	12916	Crem	cAMP responsive element modulator, transcript variant 7	chr18:3294166-3337589	1587	20	49	22	43	18	2	23	47	0	27	16	19	0.381927	0.887406	0.323178	0.617577	0.284343	0.021099	0.397198	0.769307	0	0.517824	0.25616	0.33971
NM_001110852	12916	Crem	cAMP responsive element modulator, transcript variant 8	chr18:3294166-3337589	1440	18	38	28	36	24	48	29	16	42	15	28	31	0.383707	0.749687	0.461208	0.568657	0.429145	0.925833	0.536534	0.280793	0.728125	0.321123	0.509317	0.630485
NM_205769	12918	Crh	corticotropin releasing hormone	chr3:19693401-19695396	1320	0	0	0	0	0	0	0	0	0	0	0	0	0	0	0	0	0	0	0	0	0	0	0	0
NM_198408	12919	Crhbp	corticotropin releasing hormone binding protein	chr13:95431376-95444831	1681	0	0	0	0	0	0	0	0	3	0	0	0	0	0	0	0	0	0	0	0	0.029957	0	0	0
NM_001313929	12921	Crhr1	corticotropin releasing hormone receptor 1, transcript variant 3	chr11:104132781-104175523	2610	23	19	61	33	76	20	23	31	4	38	28	15	0.261517	0.208142	0.551857	0.28388	0.750634	0.209649	0.241448	0.308274	0.038301	0.445303	0.285016	0.162552
NM_001313928	12921	Crhr1	corticotropin releasing hormone receptor 1, transcript variant 2	chr11:104132781-104175523	2414	0	0	0	0	0	0	0	0	0	0	0	0	0	0	0	0	0	0	0	0	0	0	0	0
NM_007762	12921	Crhr1	corticotropin releasing hormone receptor 1, transcript variant 1	chr11:104132781-104175523	2534	0	0	0	0	0	11	0	0	0	0	0	0	0	0	0	0	0	0.117964	0	0	0	0	0	0
NM_001288619	12922	Crhr2	corticotropin releasing hormone receptor 2, transcript variant 3	chr6:55090049-55117913	2607	0	0	0	0	0	0	0	0	0	0	0	0	0	0	0	0	0	0	0	0	0	0	0	0
NM_001288620	12922	Crhr2	corticotropin releasing hormone receptor 2, transcript variant 4	chr6:55090049-55117913	2497	0	0	0	0	0	0	0	0	0	0	0	0	0	0	0	0	0	0	0	0	0	0	0	0
NM_009953	12922	Crhr2	corticotropin releasing hormone receptor 2, transcript variant 2	chr6:55090049-55133016	2697	0	0	0	0	0	0	0	0	0	0	0	0	0	0	0	0	0	0	0	0	0	0	0	0
NM_001288618	12922	Crhr2	corticotropin releasing hormone receptor 2, transcript variant 1	chr6:55090049-55133016	2700	0	0	0	0	3	0	0	3	0	0	0	0	0	0	0	0	0.019301	0	0	0.029316	0	0	0	0
NM_007763	12925	Crip1	cysteine-rich protein 1 (intestinal)	chr12:113152012-113153879	447	471	538	697	1086	548	597	510	639	543	474	406	779	32.6151	34.9827	37.3228	56.0677	31.8963	37.7615	31.2965	37.6689	30.5303	33.0191	24.1611	51.606
NM_001198839	12927	Bcar1	breast cancer anti-estrogen resistance 1, transcript variant 1	chr8:111710475-111732136	3118	730	623	813	0	904	658	932	881	302	217	166	0	7.2594	5.80793	6.23655	0	7.54813	5.96797	8.20376	7.44793	2.43512	2.16405	1.41722	0
NM_009954	12927	Bcar1	breast cancer anti-estrogen resistance 1, transcript variant 2	chr8:111710475-111743849	3181	911	817	953	1543	643	1110	549	685	1580	917	1484	1235	8.87666	7.47375	7.16664	11.1921	5.26357	9.87504	4.72876	5.67648	12.5024	8.99237	12.4282	11.4959
NM_001277219	12928	Crk	v-crk avian sarcoma virus CT10 oncogene homolog, transcript variant 1	chr11:75679259-75708428	5835	2318	3281	3208	2769	3128	2551	2668	3007	2326	2325	2978	2737	12.3192	16.3632	13.1627	10.9536	13.9669	12.3733	12.5474	13.5959	10.0357	12.4306	13.5995	13.8918
NM_133656	12928	Crk	v-crk avian sarcoma virus CT10 oncogene homolog, transcript variant 2	chr11:75679259-75708428	6005	4403	4287	4913	5529	4239	4690	5259	5113	5860	3376	4705	3873	22.7349	20.7757	19.5864	21.2495	18.3925	22.1054	24.0348	22.4613	24.5689	17.5391	20.8824	19.1032
NM_001277221	12928	Crk	v-crk avian sarcoma virus CT10 oncogene homolog, transcript variant 3	chr11:75679259-75708428	5469	61	54	143	72	60	85	97	61	27	66	28	64	0.343622	0.284002	0.625944	0.302052	0.281312	0.439918	0.482454	0.294284	0.12335	0.374232	0.132823	0.345948
NM_007764	12929	Crkl	v-crk avian sarcoma virus CT10 oncogene homolog-like, transcript variant 1	chr16:17451985-17487440	5050	2316	3111	3233	3040	3113	2412	3490	2901	3114	2395	2824	2457	14.2223	17.9264	15.3261	13.8951	16.062	13.514	18.9673	15.1516	15.5216	14.7911	14.9001	14.4101
NM_001277231	12929	Crkl	v-crk avian sarcoma virus CT10 oncogene homolog-like, transcript variant 2	chr16:17451985-17487440	4584	146	4	175	108	271	250	161	389	297	140	117	192	0.987649	0.025346	0.90924	0.54022	1.53947	1.54199	0.963749	2.23791	1.62825	0.948044	0.675707	1.23832
NM_018827	12931	Crlf1	cytokine receptor-like factor 1	chr8:70493131-70504081	1671	6	17	14	14	14	10	74	11	13	10	17	15	0.111352	0.295788	0.199761	0.191476	0.218154	0.162351	1.21514	0.157896	0.194392	0.180513	0.271149	0.248192
NM_001136058	12933	Crmp1	collapsin response mediator protein 1, transcript variant 1	chr5:37242058-37292163	3103	1	0	46	0	11	0	29	0	0	35	27	8	0.006687	0	0.353052	0	0.086726	0	0.254407	0	0	0.351319	0.224392	0.072076
NM_007765	12933	Crmp1	collapsin response mediator protein 1, transcript variant 2	chr5:37245764-37292163	2968	67	33	0	54	17	31	0	34	75	0	40	26	0.69917	0.323059	0	0.419734	0.146194	0.295553	0	0.297407	0.636	0	0.357763	0.250686
NM_009955	12934	Dpysl2	dihydropyrimidinase-like 2	chr14:66802864-66868600	4432	918	701	836	950	1020	576	784	786	715	691	898	724	6.41791	4.60163	4.51289	4.94298	5.99339	3.67833	4.84953	4.67492	4.05816	4.86034	5.39496	4.83795
NM_007766	12936	Pcdha4	protocadherin alpha 4	chr18:36952689-37187657	5322	87	10	26	27	49	70	0	25	0	0	42	51	0.503203	0.054694	0.116814	0.113948	0.236326	0.372147	0	0.121167	0	0	0.209938	0.280201
NM_007767	12937	Pcdha6	protocadherin alpha 6	chr18:36967756-37187657	5242	0	0	0	0	0	0	0	0	0	0	3	0	0	0	0	0	0	0	0	0	0	0	0.010169	0
NM_009957	12939	Pcdha7	protocadherin alpha 7	chr18:36973924-37187657	5215	0	0	0	0	0	0	0	0	0	0	0	0	0	0	0	0	0	0	0	0	0	0	0	0
NM_009959	12941	Pcdha5	protocadherin alpha 5	chr18:36960440-37187657	5206	1	0	42	29	34	2	7	0	24	6	44	5	0.005189	0	0.192394	0.124253	0.166124	0.010874	0.034415	0	0.111871	0.033265	0.22455	0.022761
NM_009960	12942	Pcdha11	protocadherin alpha 11	chr18:37010858-37187657	5254	3	0	0	0	1	0	0	0	12	0	0	0	0.011805	0	0	0	0.00248	0	0	0	0.056831	0	0	0
NM_009961	12943	Pcdha10	protocadherin alpha 10	chr18:37005320-37187657	5242	8	0	6	0	43	5	0	19	18	23	3	3	0.047094	0	0.026355	0	0.209126	0.026871	0	0.092376	0.085442	0.133468	0.010169	0.011302
NM_007768	12944	Crp	C-reactive protein, pentraxin-related	chr1:172698056-172699966	1698	6	0	0	3	0	0	0	2	0	0	2	0	0.109581	0	0	0.040782	0	0	0	0.031077	0	0	0.031393	0
NM_007769	12945	Dmbt1	.	chr7:131032076-131121628	6243	0	0	0	0	0	0	0	0	0	0	0	0	0	0	0	0	0	0	0	0	0	0	0	0
NM_001347632	12945	Dmbt1	Mus musculus deleted in malignant brain tumors 1 (Dmbt1), transcript variant 1	chr7:131032076-131121628	6276	8	10	13	7	14	14	5	7	17	13	6	12	0.039481	0.046059	0.045783	0.025709	0.057673	0.06091	0.021866	0.029428	0.068162	0.059656	0.02548	0.056212
NM_013499	12946	Cr1l	complement component (3b/4b) receptor 1-like	chr1:195103788-195131570	1662	1878	2072	2222	2868	2113	2440	2132	2269	1947	1670	2356	2140	35.0393	36.288	32.011	39.8216	33.119	41.5519	35.2018	36.0146	29.4821	31.339	37.767	38.131
NM_013500	12950	Hapln1	hyaluronan and proteoglycan link protein 1	chr13:89540636-89611832	5055	22	57	61	40	30	27	40	70	62	28	58	21	0.134905	0.328165	0.288241	0.182561	0.154333	0.150107	0.213742	0.365157	0.307289	0.166646	0.303454	0.122891
NM_001113330	12951	Crx	cone-rod homeobox, transcript variant 2	chr7:15865947-15872385	2878	0	0	0	0	0	0	0	0	0	0	0	0	0	0	0	0	0	0	0	0	0	0	0	0
NM_007770	12951	Crx	cone-rod homeobox, transcript variant 1	chr7:15865947-15879955	2906	0	0	0	0	0	0	0	0	0	0	0	0	0	0	0	0	0	0	0	0	0	0	0	0
NM_007771	12952	Cry1	cryptochrome 1 (photolyase-like)	chr10:85131700-85185054	3016	634	772	938	1060	988	758	989	877	976	835	923	752	6.50912	7.45008	7.44403	8.10726	8.53359	7.10689	8.99413	7.6682	8.14228	8.62996	8.15054	7.37902
NM_009963	12953	Cry2	cryptochrome 2 (photolyase-like)	chr2:92403647-92434069	4001	1632	1515	2320	1844	1665	1763	1940	1970	4419	1958	1779	1370	12.6482	11.0177	13.8806	10.6355	10.8412	12.4657	13.3045	12.9887	27.8069	15.2669	11.8472	10.1429
NM_013501	12954	Cryaa	crystallin, alpha A, transcript variant 2	chr17:31677931-31681730	1196	0	0	0	0	0	0	0	0	0	0	0	0	0	0	0	0	0	0	0	0	0	0	0	0
NM_001278570	12954	Cryaa	crystallin, alpha A, transcript variant 3	chr17:31677931-31681730	1127	0	0	0	0	0	0	0	0	0	0	0	0	0	0	0	0	0	0	0	0	0	0	0	0
NM_001278569	12954	Cryaa	crystallin, alpha A, transcript variant 1	chr17:31677931-31681730	1214	0	0	0	0	0	0	0	0	0	0	0	0	0	0	0	0	0	0	0	0	0	0	0	0
NM_001289782	12955	Cryab	crystallin, alpha B, transcript variant 1	chr9:50751325-50756635	1116	0	0	1	0	0	0	42	0	27	0	0	0	0	0	0.003222	0	0	0	1.02506	0	0.600739	0	0	0
NM_009964	12955	Cryab	crystallin, alpha B, transcript variant 2	chr9:50752971-50756635	974	198	328	319	499	247	317	268	339	311	268	278	299	6.30224	9.79457	7.83067	11.8031	6.59609	9.21037	7.52806	9.15831	8.03309	8.57053	7.58068	9.07755
NM_001289784	12955	Cryab	crystallin, alpha B, transcript variant 3	chr9:50752971-50756635	884	29	8	58	37	74	41	30	88	81	86	49	80	0.989667	0.25265	1.54581	0.951733	2.16427	1.2967	0.924723	2.60976	2.29052	3.00206	1.45068	2.67089
NM_001289785	12955	Cryab	crystallin, alpha B, transcript variant 4	chr9:50752971-50756635	873	0	0	23	0	0	0	0	23	0	17	20	24	0	0	0.608231	0	0	0	0	0.671495	0	0.592003	0.594158	0.78701
NM_009965	12957	Cryba1	crystallin, beta A1, transcript variant 1	chr11:77718614-77725293	801	0	0	0	0	0	0	0	0	0	0	0	0	0	0	0	0	0	0	0	0	0	0	0	0
NM_001313933	12957	Cryba1	crystallin, beta A1, transcript variant 2	chr11:77718614-77725293	659	0	0	0	0	0	0	0	0	0	0	0	0	0	0	0	0	0	0	0	0	0	0	0	0
NM_021541	12958	Cryba2	crystallin, beta A2	chr1:74889934-74893143	720	0	0	0	0	0	0	0	3	0	0	0	4	0	0	0	0	0	0	0	0.07329	0	0	0	0.164575
NM_001312884	12959	Cryba4	crystallin, beta A4, transcript variant 2	chr5:112246492-112252518	758	0	0	12	46	0	2	0	0	0	0	0	0	0	0	0.367531	1.38122	0	0.064245	0	0	0	0	0	0
NM_021351	12959	Cryba4	crystallin, beta A4, transcript variant 1	chr5:112246492-112252518	809	158	369	197	227	14	69	127	373	512	40	295	214	6.04911	13.2453	5.80932	6.45785	0.4506	2.40564	4.29154	12.1344	15.9342	1.51553	9.69099	7.80328
NM_001312895	12960	Crybb1	crystallin, beta B1, transcript variant 4	chr5:112255820-112269585	930	0	26	27	0	0	0	0	42	9	0	0	0	0	0.805865	0.679105	0	0	0	0	1.17915	0.240671	0	0	0
NM_023695	12960	Crybb1	crystallin, beta B1, transcript variant 2	chr5:112255820-112269585	877	144	285	136	205	41	191	119	298	225	70	222	153	5.06819	9.45264	3.70553	5.37599	1.20446	6.15564	3.71194	8.94425	6.44416	2.48454	6.74254	5.15768
NM_001312894	12960	Crybb1	crystallin, beta B1, transcript variant 1	chr5:112255820-112269585	980	3	18	31	32	0	1	0	43	19	0	28	3	0.089864	0.528235	0.746787	0.738595	0	0.018376	0	1.13217	0.464282	0	0.742812	0.088472
NM_001312893	12960	Crybb1	crystallin, beta B1, transcript variant 3	chr5:112255820-112269585	871	62	25	41	0	9	0	57	18	55	11	29	42	2.18953	0.812308	1.11222	0	0.268603	0	1.76707	0.531113	1.56447	0.384783	0.880751	1.40301
NM_007773	12961	Crybb2	crystallin, beta B2	chr5:113058258-113070117	906	0	0	0	0	0	0	0	0	0	0	0	0	0	0	0	0	0	0	0	0	0	0	0	0
NM_001159650	12962	Crybb3	crystallin, beta B3, transcript variant 2	chr5:113075839-113081584	758	0	0	0	0	0	0	3	1	11	2	0	0	0	0	0	0	0	0	0.07352	0.025459	0.351644	0.041601	0	0
NM_021352	12962	Crybb3	crystallin, beta B3, transcript variant 1	chr5:113075839-113081584	828	8	14	27	15	21	14	13	19	0	8	3	4	0.299628	0.467445	0.768559	0.41623	0.640294	0.477586	0.406663	0.60051	0	0.293129	0.069614	0.125766
NM_007774	12964	Cryga	crystallin, gamma A	chr1:65100389-65103363	615	13	5	0	0	0	0	0	7	10	0	8	0	0.610723	0.189321	0	0	0	0	0	0.300311	0.368467	0	0.30336	0
NM_144761	12965	Crygb	crystallin, gamma B	chr1:65080222-65082290	633	8	14	10	23	11	8	0	17	0	2	5	24	0.391931	0.636725	0.359357	0.816137	0.41551	0.32453	0	0.707762	0	0.098578	0.20969	1.12224
NM_007775	12966	Crygc	crystallin, gamma C, transcript variant 1	chr1:65071525-65073532	626	0	4	0	0	0	0	0	0	0	2	0	0	0	0.160815	0	0	0	0	0	0	0	0.051785	0	0
NM_001082573	12966	Crygc	crystallin, gamma C, transcript variant 2	chr1:65071525-65073532	629	0	2	5	0	0	0	0	0	0	1	0	0	0	0.052322	0.17055	0	0	0	0	0	0	0.041773	0	0
NM_007776	12967	Crygd	crystallin, gamma D	chr1:65061838-65063440	635	0	0	0	0	0	0	0	0	0	0	0	0	0	0	0	0	0	0	0	0	0	0	0	0
NM_007777	12968	Cryge	crystallin, gamma E	chr1:65048557-65051163	642	13	27	26	21	21	14	20	16	20	18	11	12	0.601415	1.20569	0.951068	0.754681	0.845892	0.593688	0.835557	0.638636	0.772537	0.871395	0.417406	0.532009
NM_027010	12969	Crygf	crystallin, gamma F	chr1:65926522-65928304	622	0	0	0	0	0	0	0	0	0	0	0	0	0	0	0	0	0	0	0	0	0	0	0	0
NM_009967	12970	Crygs	crystallin, gamma S	chr16:22805203-22811410	708	0	0	0	0	0	0	3	0	0	0	0	0	0	0	0	0	0	0	0.077532	0	0	0	0	0
NM_016669	12971	Crym	crystallin, mu	chr7:120186384-120201988	1256	13	4	4	16	10	19	12	6	2	10	11	10	0.320979	0.092472	0.076256	0.293499	0.207458	0.427524	0.261578	0.125728	0.040093	0.248407	0.23342	0.22419
NM_009968	12972	Cryz	crystallin, zeta	chr3:154596711-154623182	2507	915	815	1207	1038	1274	1214	976	992	721	905	1049	825	11.3112	9.45896	11.5272	9.55059	13.2316	13.6987	10.6772	10.438	7.23467	11.2568	11.1496	9.73932
NM_026444	12974	Cs	citrate synthase	chr10:128337727-128362482	2936	8055	7880	9935	9835	8537	8503	8447	8784	10145	8235	9055	7379	85.0775	78.1165	81.0217	77.3207	75.7607	81.9764	78.9592	78.9288	87.0011	87.5084	82.1914	74.4469
NM_001113529	12977	Csf1	colony stimulating factor 1 (macrophage), transcript variant 2	chr3:107741048-107760469	3291	90	328	167	146	93	205	91	102	83	93	90	75	0.839642	2.90032	1.20994	1.01775	0.731534	1.75663	0.750986	0.810273	0.634002	0.877232	0.724546	0.670513
NM_007778	12977	Csf1	colony stimulating factor 1 (macrophage), transcript variant 1	chr3:107741048-107760469	4176	349	267	624	345	313	446	392	434	273	360	413	376	2.59018	1.8578	3.57307	1.90325	1.95196	3.02278	2.57559	2.73694	1.64332	2.6876	2.63274	2.66223
NM_001113530	12977	Csf1	colony stimulating factor 1 (macrophage), transcript variant 3	chr3:107745595-107760469	2324	1	62	0	0	45	26	4	72	4	5	0	29	0.008984	0.773151	0	0	0.499593	0.315169	0.03543	0.814792	0.032503	0.054642	0	0.369247
NM_001037859	12978	Csf1r	colony stimulating factor 1 receptor	chr18:61105572-61131139	3875	1191	1310	1969	1643	908	1415	1262	1773	933	983	883	1174	9.52789	9.83641	12.1617	9.78234	6.09948	10.3295	8.93481	12.0707	6.06149	7.90673	6.06816	8.97373
NM_009969	12981	Csf2	colony stimulating factor 2 (granulocyte-macrophage)	chr11:54247270-54249899	1033	3	0	3	3	0	5	0	0	0	0	0	0	0.060042	0	0.046359	0.04469	0	0.109606	0	0	0	0	0	0
NM_009970	12982	Csf2ra	colony stimulating factor 2 receptor, alpha, low-affinity (granulocyte-macrophage)	chr19:61224402-61228418	1849	1058	1108	1432	1517	1332	957	1180	1153	1650	1327	1259	1224	17.7383	17.4271	18.5354	18.9368	18.7709	14.6407	17.5013	16.4392	22.4684	22.3895	18.1406	19.595
NM_007780	12983	Csf2rb	colony stimulating factor 2 receptor, beta, low-affinity (granulocyte-macrophage)	chr15:78325990-78351001	4765	225	356	428	429	120	315	336	384	397	146	284	365	1.46176	2.17422	2.14579	2.07696	0.653972	1.86752	1.93051	2.12276	2.09676	0.952082	1.58333	2.268
NM_001287389	12984	Csf2rb2	colony stimulating factor 2 receptor, beta 2, low-affinity (granulocyte-macrophage), transcript variant 2	chr15:78282508-78305721	4412	0	0	222	100	0	0	88	71	0	9	3	0	0	0	1.20037	0.520697	0	0	0.545088	0.420436	0	0.059182	0.015873	0
NM_007781	12984	Csf2rb2	colony stimulating factor 2 receptor, beta 2, low-affinity (granulocyte-macrophage), transcript variant 1	chr15:78282508-78305721	4739	130	232	129	240	69	235	138	161	306	76	132	269	0.84419	1.41962	0.65085	1.16491	0.375875	1.39993	0.798924	0.893003	1.62536	0.499948	0.741712	1.67611
NM_009971	12985	Csf3	colony stimulating factor 3 (granulocyte)	chr11:98701313-98703629	1363	0	0	0	2	0	5	14	0	0	0	0	0	0	0	0	0.03387	0	0.083069	0.274205	0	0	0	0	0
NM_007782	12986	Csf3r	colony stimulating factor 3 receptor (granulocyte), transcript variant 1	chr4:126024659-126044975	3907	0	34	0	0	32	16	9	8	19	0	45	88	0	0.246563	0	0	0.207912	0.110117	0.060143	0.053157	0.116805	0	0.30156	0.663144
NR_045561	12986	Csf3r	colony stimulating factor 3 receptor (granulocyte), transcript variant 3	chr4:126024659-126044975	3948	52	79	80	57	0	48	72	98	61	36	0	0	0.4043	0.579904	0.47962	0.328495	0	0.343479	0.49547	0.652352	0.382684	0.280498	0	0
NM_001252651	12986	Csf3r	colony stimulating factor 3 receptor (granulocyte), transcript variant 2	chr4:126024659-126044975	3583	28	0	49	59	0	0	0	0	0	0	26	0	0.236388	0	0.325802	0.379154	0	0	0	0	0	0	0.187082	0
NM_007783	12988	Csk	c-src tyrosine kinase, transcript variant 1	chr9:57626646-57645653	2749	2101	2215	2514	2457	2324	2145	2644	2278	3045	1935	2251	1898	23.6959	23.4435	21.8899	20.6238	22.027	22.0771	26.398	21.8593	27.8851	21.9609	21.8234	20.4507
NM_001304761	12988	Csk	c-src tyrosine kinase, transcript variant 2	chr9:57626646-57653631	2657	14	10	13	12	36	11	12	26	14	22	12	13	0.160364	0.105056	0.113225	0.102364	0.352648	0.111837	0.115331	0.251663	0.127674	0.251852	0.113733	0.141758
NM_001286015	12990	Csn1s1	casein alpha s1, transcript variant 2	chr5:87666208-87682577	1411	0	0	0	0	0	0	0	0	0	0	0	0	0	0	0	0	0	0	0	0	0	0	0	0
NM_007784	12990	Csn1s1	casein alpha s1, transcript variant 1	chr5:87666208-87682577	1435	0	0	0	0	0	0	0	0	0	0	0	0	0	0	0	0	0	0	0	0	0	0	0	0
NM_001286016	12990	Csn1s1	casein alpha s1, transcript variant 3	chr5:87666208-87682577	1378	0	0	0	0	0	0	0	0	0	0	0	0	0	0	0	0	0	0	0	0	0	0	0	0
NM_001286024	12991	Csn2	casein beta, transcript variant 6	chr5:87692619-87699425	1081	0	0	0	0	0	0	0	0	0	0	0	0	0	0	0	0	0	0	0	0	0	0	0	0
NM_001286022	12991	Csn2	casein beta, transcript variant 4	chr5:87692619-87699425	1102	0	0	0	0	0	0	0	0	0	0	0	0	0	0	0	0	0	0	0	0	0	0	0	0
NM_001286020	12991	Csn2	casein beta, transcript variant 2	chr5:87692619-87699425	1126	0	0	0	0	0	0	0	0	0	0	0	0	0	0	0	0	0	0	0	0	0	0	0	0
NM_001286023	12991	Csn2	casein beta, transcript variant 5	chr5:87692619-87699425	1084	0	0	0	0	0	0	0	0	0	0	0	0	0	0	0	0	0	0	0	0	0	0	0	0
NM_009972	12991	Csn2	casein beta, transcript variant 1	chr5:87692619-87699425	1129	0	0	0	0	0	0	0	0	0	0	0	0	0	0	0	0	0	0	0	0	0	0	0	0
NM_001286021	12991	Csn2	casein beta, transcript variant 3	chr5:87692619-87699425	1141	0	0	0	0	0	0	0	0	0	0	0	0	0	0	0	0	0	0	0	0	0	0	0	0
NM_009973	12992	Csn1s2b	casein alpha s2-like B, transcript variant 1	chr5:87808121-87824421	766	0	0	0	0	0	0	0	0	0	0	0	0	0	0	0	0	0	0	0	0	0	0	0	0
NM_001301334	12992	Csn1s2b	casein alpha s2-like B, transcript variant 2	chr5:87808121-87824421	751	0	0	0	0	0	0	0	0	0	0	0	0	0	0	0	0	0	0	0	0	0	0	0	0
NM_001301335	12992	Csn1s2b	casein alpha s2-like B, transcript variant 3	chr5:87808121-87824421	733	0	0	0	0	0	0	0	0	0	0	0	0	0	0	0	0	0	0	0	0	0	0	0	0
NM_001304768	12993	Csn1s2a	casein alpha s2-like A, transcript variant 5	chr5:87774450-87788798	993	0	0	0	0	0	0	0	0	0	0	0	0	0	0	0	0	0	0	0	0	0	0	0	0
NM_001304767	12993	Csn1s2a	casein alpha s2-like A, transcript variant 3	chr5:87774450-87788798	1014	0	0	0	0	0	0	0	0	0	0	0	0	0	0	0	0	0	0	0	0	0	0	0	0
NM_001304765	12993	Csn1s2a	casein alpha s2-like A, transcript variant 2	chr5:87774450-87788798	1035	0	0	0	0	0	0	0	0	0	0	0	0	0	0	0	0	0	0	0	0	0	0	0	0
NM_007785	12993	Csn1s2a	casein alpha s2-like A, transcript variant 1	chr5:87774450-87788798	1038	0	0	0	2	0	0	0	0	0	0	0	0	0	0	0	0.044475	0	0	0	0	0	0	0	0
NM_001304769	12993	Csn1s2a	casein alpha s2-like A, transcript variant 4	chr5:87774450-87788798	1014	0	0	0	0	0	0	0	0	0	0	0	0	0	0	0	0	0	0	0	0	0	0	0	0
NM_007786	12994	Csn3	casein kappa	chr5:87925633-87932264	1597	0	3	6	2	8	0	0	0	6	4	0	0	0	0.0545	0.089961	0.028907	0.130205	0	0	0	0.094597	0.05861	0	0
NM_007788	12995	Csnk2a1	casein kinase 2, alpha 1 polypeptide	chr2:152226840-152281851	4204	6686	7024	7965	8557	7405	6362	6861	7613	7538	6354	7583	6495	49.3198	48.63	45.365	46.9821	45.8929	42.8315	44.7916	47.7735	45.1425	47.152	48.072	45.7618
NM_009974	13000	Csnk2a2	casein kinase 2, alpha prime polypeptide	chr8:95446096-95488820	3766	1235	1140	1291	1377	1298	1270	1412	1304	1393	1283	1361	1012	10.1658	8.80531	8.20475	8.43517	8.97587	9.54064	10.2835	9.13269	9.31212	10.6219	9.62867	7.95975
NM_001303476	13001	Csnk2b	casein kinase 2, beta polypeptide, transcript variant 4	chr17:35116195-35121292	1007	14	25	61	31	36	33	168	33	158	156	31	98	0.419464	0.722019	1.4399	0.700771	0.915628	0.908552	4.57233	0.846468	3.9364	4.8159	0.80981	2.87968
NM_009975	13001	Csnk2b	casein kinase 2, beta polypeptide, transcript variant 2	chr17:35116195-35121292	970	2688	2653	3335	3309	2849	2865	2974	2963	3286	2541	3090	2483	85.924	79.6053	82.3213	78.7409	76.5222	83.5835	84.1495	80.5781	85.2811	81.7291	84.8961	75.8061
NM_001303445	13001	Csnk2b	casein kinase 2, beta polypeptide, transcript variant 3	chr17:35116195-35121429	918	0	57	0	54	0	19	39	0	34	22	0	58	0	1.78567	0	1.34155	0	0.578406	1.16236	0	0.925571	0.742999	0	1.8508
NM_001303446	13001	Csnk2b	casein kinase 2, beta polypeptide, transcript variant 1	chr17:35116195-35122053	1059	33	0	38	25	74	51	20	0	46	31	0	0	0.938025	0	0.84877	0.536951	1.8153	1.3373	0.514464	0	1.07558	0.893815	0	0
NR_073369	13002	Dnajc5	DnaJ heat shock protein family (Hsp40) member C5, transcript variant 4	chr2:181520485-181552880	4400	1802	2319	2431	1551	1602	1691	1769	2091	1868	1579	1524	1839	12.6942	15.3372	13.2288	8.13326	9.48371	10.8735	11.0296	12.5339	10.686	11.193	9.22782	12.3779
NM_001271585	13002	Dnajc5	DnaJ heat shock protein family (Hsp40) member C5, transcript variant 1	chr2:181520485-181552880	4405	1	256	201	5	307	1	440	16	5	5	6	9	0.003886	1.68729	1.09179	0.022521	1.81011	0.002226	2.73556	0.093111	0.027346	0.033118	0.031921	0.060073
NM_001271584	13002	Dnajc5	DnaJ heat shock protein family (Hsp40) member C5, transcript variant 2	chr2:181520485-181552880	4378	1261	933	759	923	1313	1253	641	728	1164	663	1341	657	8.92556	6.19907	4.1501	4.86544	7.81137	8.09917	4.01494	4.38518	6.68978	4.72419	8.16069	4.44538
NM_016775	13002	Dnajc5	DnaJ heat shock protein family (Hsp40) member C5, transcript variant 3	chr2:181520485-181552880	4325	1764	1840	3410	3430	2641	2783	2612	2972	3336	2826	2766	2162	12.6474	12.3781	18.8776	18.3026	15.9092	18.2128	16.5725	18.1284	19.4166	20.3821	17.0393	14.8063
NM_001134474	13003	Vcan	versican, transcript variant 3	chr13:89655310-89742512	7215	209	212	195	145	140	104	141	160	128	192	119	191	0.895196	0.853992	0.645975	0.462837	0.503965	0.405898	0.532606	0.582911	0.446599	0.827966	0.438135	0.781957
NM_001081249	13003	Vcan	versican, transcript variant 1	chr13:89655310-89742512	12432	7788	5025	5769	4398	4665	1476	4558	4178	8784	4369	5646	3445	19.4271	11.7655	11.1098	8.16571	9.77746	3.35936	10.0622	8.86546	17.7898	10.9638	12.1034	8.20718
NM_019389	13003	Vcan	versican, transcript variant 2	chr13:89655310-89742512	9552	6652	4377	7325	10119	6483	5352	4432	6532	8873	7893	7841	8862	21.5963	13.3375	18.3616	24.4511	17.6841	15.8578	12.7336	18.0412	23.387	25.7784	21.8755	27.4831
NM_001134475	13003	Vcan	versican, transcript variant 4	chr13:89655310-89742512	4335	90	138	404	124	143	155	94	81	414	221	136	102	0.641386	0.925381	2.22951	0.656836	0.857036	1.00656	0.593391	0.490268	2.40314	1.58428	0.835679	0.695712
NM_172955	13003	Vcan	versican, transcript variant 5	chr13:89709948-89742512	3745	48	55	35	20	50	25	44	45	36	25	58	14	0.396513	0.419719	0.218643	0.121187	0.345954	0.182761	0.321799	0.31215	0.241929	0.20431	0.408837	0.104734
NM_007789	13004	Ncan	neurocan	chr8:70093085-70120844	7166	0	0	0	0	0	3	0	4	4	3	4	0	0	0	0	0	0	0.0079	0	0.014727	0.013985	0.008708	0.014877	0
NM_007790	13006	Smc3	structural maintenance of chromosomes 3	chr19:53600396-53645831	4851	4363	4646	5329	5754	5633	4432	4808	4749	5006	4573	5040	4599	27.8875	27.8746	26.3006	27.3783	30.2561	25.8594	27.1985	25.8268	25.9824	29.408	27.6861	28.0837
NM_007791	13007	Csrp1	cysteine and glycine-rich protein 1	chr1:135729197-135752229	1770	6533	6846	10348	11955	7640	8129	8257	10550	9433	7503	7969	8630	114.453	112.577	139.985	155.903	112.466	129.993	128.033	157.251	134.178	132.248	119.987	144.434
NM_007792	13008	Csrp2	cysteine and glycine-rich protein 2	chr10:110920176-110939514	889	2335	3079	4859	5624	4873	3306	3647	4038	5803	3947	3631	4363	81.4293	100.811	130.856	146.019	142.801	105.25	112.571	119.825	164.34	138.519	108.857	145.362
NM_013808	13009	Csrp3	cysteine and glycine-rich protein 3, transcript variant 1	chr7:48830398-48843671	919	0	0	0	0	0	0	0	0	0	0	0	0	0	0	0	0	0	0	0	0	0	0	0	0
NM_001198841	13009	Csrp3	cysteine and glycine-rich protein 3, transcript variant 2	chr7:48830398-48848051	897	0	0	0	0	0	0	0	0	0	0	0	0	0	0	0	0	0	0	0	0	0	0	0	0
NM_009976	13010	Cst3	cystatin C	chr2:148871722-148875512	796	7457	8087	10924	12780	10145	10927	8968	9714	8255	6966	7901	9916	290.513	295.706	328.601	370.585	332.063	388.556	309.202	321.971	261.107	273.008	264.541	369.026
NM_009977	13011	Cst7	cystatin F (leukocystatin)	chr2:150570415-150578944	986	12	4	13	4	6	9	4	9	6	3	16	11	0.377111	0.114578	0.291414	0.093641	0.15856	0.229662	0.111344	0.214073	0.153216	0.094929	0.432225	0.329295
NM_009978	13012	Cst8	cystatin 8 (cystatin-related epididymal spermatogenic)	chr2:148798839-148805584	703	2213	1055	1391	2055	738	1346	1128	1717	1204	852	2010	1514	97.593	43.6786	47.3513	67.4706	27.3433	54.1586	44.0135	64.4164	43.1179	37.7957	76.1803	63.7891
NM_009979	13013	Cst9	cystatin 9	chr2:148835147-148838737	686	8	0	8	9	6	6	4	16	7	7	9	0	0.32092	0	0.253384	0.269184	0.189918	0.238177	0.120028	0.60053	0.227126	0.318366	0.343127	0
NM_007793	13014	Cstb	cystatin B	chr10:78425670-78427622	602	1681	2043	2700	2963	1831	2354	2040	2216	2258	1509	1959	1950	86.5565	98.7595	107.389	113.607	79.2449	110.669	92.9947	97.1077	94.4079	78.1834	86.6922	95.9305
[truncated: 35,003 more rows]
